# Supplementary material for: SVhound: detection of regions that harbor yet undetected structural variation
Source: BMC Bioinformatics. 2023 Jan 20;24:23. doi: 10.1186/s12859-022-05046-6 (PMC9854228; doi:10.1186/s12859-022-05046-6)
Supplement: Supplementary file 6 — Additional file 6: Supplementary Tables 1 - 21. [file 12859_2022_5046_MOESM6_ESM.xlsx]

## Sheet: Supplementary Table 01
SV-hound performance benchmark (average of 100 replicates per condition)
Table 1.1: Pearson correlation
		Sample size
		50	100	500	1000			ALL windows	w >= 100kb
	5kb	0.30706	0.240879	0.0204789	-0.10355		r < 0.00	1	0
Window size	10kb	0.445883	0.429156	0.291729	0.157162		r = 0.00	0	0
	50kb	0.731262	0.777185	0.813171	0.775712		r > 0.00	27	16
	100kb	0.818916	0.868157	0.939201	0.950284		r > 0.60	20	16
	200kb	0.880574	0.917168	0.967278	0.975563		r > 0.80	17	16
	500kb	0.933983	0.961173	0.984851	0.987825		r > 0.90	13	13
	1mb	0.949148	0.975025	0.992026	0.9932		r > 0.95	9	9
Table 1.2: Slope
		Sample size
		50	100	500	1000			ALL windows	w >= 100kb
	5kb	0.273721	0.190158	0.00914696	-0.0448762		m < 0.00	1	0
Window size	10kb	0.432995	0.392269	0.224714	0.0965648		m = 0.00	0	0
	50kb	0.73952	0.798034	0.897087	0.894239		m > 0.00	27	16
	100kb	0.812691	0.87887	1.00023	1.02264		10/6 > m > 6/10	20	16
	200kb	0.859062	0.910618	1.00868	1.02218		10/8 > m > 8/10	18	16
	500kb	0.90438	0.931182	0.991405	1.00809		10/9 > m > 9/10	13	13
	1mb	0.936984	0.949256	0.971083	0.977916		100/95 > m > 95/100	8	8
Table 1.3: Coefficient of determination (R squared)
		Sample size
		50	100	500	1000			ALL windows	w >= 100kb
	5kb	0.0952131	0.0593887	0.00283522	0.012941		R^2 = 0.00	0	0
Window size	10kb	0.199345	0.184768	0.0868947	0.028144		R^2 > 0.00	28	16
	50kb	0.535884	0.604761	0.662327	0.602565		R^2 > 0.60	19	16
	100kb	0.671356	0.754118	0.882263	0.903142		R^2 > 0.80	13	13
	200kb	0.775677	0.841344	0.935641	0.951731		R^2 > 0.90	10	10
	500kb	0.872378	0.923884	0.969933	0.9758		R^2 > 0.95	6	6
	1mb	0.9009	0.950681	0.984116	0.986447

## Sheet: Supplementary Table 02
Gene annotation for gene in 188 candidate windows of the 1KGP dataset, only showing mapped IDs
ensemble ID (gene)	Gene symbol	Description
ENSG00000197479	PCDHB11	Protocadherin beta-11
ENSG00000107249	GLIS3	Zinc finger protein GLIS3
ENSG00000140830	TXNL4B	Thioredoxin-like protein 4B
ENSG00000033122	LRRC7	Leucine-rich repeat-containing protein 7
ENSG00000126785	RHOJ	Rho-related GTP-binding protein RhoJ
ENSG00000170255	MRGPRX1	Mas-related G-protein coupled receptor member X1
ENSG00000176294	OR4N2	Olfactory receptor 4N2
ENSG00000186868	MAPT	Microtubule-associated protein tau
ENSG00000101349	PAK5	Serine/threonine-protein kinase PAK 5
ENSG00000163528	CHCHD4	Mitochondrial intermembrane space import and assembly protein 40
ENSG00000178568	ERBB4	Receptor tyrosine-protein kinase erbB-4
ENSG00000197142	ACSL5	Long-chain-fatty-acid--CoA ligase 5
ENSG00000204941	PSG5	Pregnancy-specific beta-1-glycoprotein 5
ENSG00000080910	CFHR2	Complement factor H-related protein 2
ENSG00000118557	PMFBP1	Polyamine-modulated factor 1-binding protein 1
ENSG00000205669	ACOT6	Putative acyl-coenzyme A thioesterase 6
ENSG00000131100	ATP6V1E1	V-type proton ATPase subunit E 1
ENSG00000148408	CACNA1B	Voltage-dependent N-type calcium channel subunit alpha-1B
ENSG00000064205	CCN5	CCN family member 5
ENSG00000113211	PCDHB6	Protocadherin beta-6
ENSG00000059804	SLC2A3	Solute carrier family 2, facilitated glucose transporter member 3
ENSG00000213366	GSTM2	Glutathione S-transferase Mu 2
ENSG00000125498	KIR2DL1	Killer cell immunoglobulin-like receptor 2DL1
ENSG00000101200	AVP	Vasopressin-neurophysin 2-copeptin
ENSG00000259680	--	Ig-like domain-containing protein
ENSG00000187105	HEATR4	HEAT repeat-containing protein 4
ENSG00000099968	BCL2L13	Bcl-2-like protein 13
ENSG00000116726	PRAMEF12	PRAME family member 12
ENSG00000206503	HLA-A	HLA class I histocompatibility antigen, A alpha chain
ENSG00000170876	TMEM43	Transmembrane protein 43
ENSG00000157326	DHRS4	Dehydrogenase/reductase SDR family member 4
ENSG00000149084	HSD17B12	Very-long-chain 3-oxoacyl-CoA reductase
ENSG00000113248	PCDHB15	Protocadherin beta-15
ENSG00000187630	DHRS4L2	Dehydrogenase/reductase SDR family member 4-like 2
ENSG00000250782	TAF11L14	TAFII28 domain-containing protein
ENSG00000170848	PSG6	Pregnancy-specific beta-1-glycoprotein 6
ENSG00000130957	FBP2	Fructose-1,6-bisphosphatase isozyme 2
ENSG00000189013	KIR2DL4	Killer cell immunoglobulin-like receptor 2DL4
ENSG00000167346	MMP26	Matrix metalloproteinase-26
ENSG00000149742	SLC22A9	Solute carrier family 22 member 9
ENSG00000182253	SYNM	Synemin
ENSG00000197006	METTL9	Methyltransferase-like protein 9
ENSG00000205497	OR51A4	Olfactory receptor 51A4
ENSG00000270467	IGHV3OR16-12	IGv domain-containing protein
ENSG00000132670	PTPRA	Receptor-type tyrosine-protein phosphatase alpha
ENSG00000206177	HBM	Hemoglobin subunit mu
ENSG00000165966	PDZRN4	PDZ domain-containing RING finger protein 4
ENSG00000130414	NDUFA10	NADH dehydrogenase [ubiquinone] 1 alpha subcomplex subunit 10, mitochondrial
ENSG00000189181	OR14I1	Olfactory receptor 14I1
ENSG00000058453	CROCC	Rootletin
ENSG00000244067	GSTA2	Glutathione S-transferase A2
ENSG00000182793	GSTA5	Glutathione S-transferase A5
ENSG00000176945	MUC20	Mucin-20
ENSG00000244414	CFHR1	Complement factor H-related protein 1
ENSG00000185775	SPATA31A6	Spermatogenesis-associated protein 31A6
ENSG00000071242	RPS6KA2	Ribosomal protein S6 kinase alpha-2
ENSG00000182974	ENSG00000182974	G_PROTEIN_RECEP_F1_2 domain-containing protein
ENSG00000112186	CAP2	Adenylyl cyclase-associated protein 2
ENSG00000179600	GPHB5	Glycoprotein hormone beta-5
ENSG00000177465	ACOT4	Peroxisomal succinyl-coenzyme A thioesterase
ENSG00000232629	HLA-DQB2	HLA class II histocompatibility antigen, DQ beta 2 chain
ENSG00000165714	BORCS5	BLOC-1-related complex subunit 5
ENSG00000204525	HLA-C	HLA class I histocompatibility antigen, C alpha chain
ENSG00000185567	AHNAK2	Protein AHNAK2
ENSG00000159842	ABR	Active breakpoint cluster region-related protein
ENSG00000165762	OR4K2	Olfactory receptor 4K2
ENSG00000171368	TPPP	Tubulin polymerization-promoting protein
ENSG00000184937	WT1	Wilms tumor protein
ENSG00000197971	MBP	Myelin basic protein
ENSG00000243772	KIR2DL3	Killer cell immunoglobulin-like receptor 2DL3
ENSG00000204612	FOXB2	Forkhead box protein B2
ENSG00000167633	KIR3DL1	Killer cell immunoglobulin-like receptor 3DL1
ENSG00000242221	PSG2	Pregnancy-specific beta-1-glycoprotein 2
ENSG00000182613	OR2V2	Olfactory receptor 2V2
ENSG00000112679	DUSP22	Dual specificity protein phosphatase 22
ENSG00000146054	TRIM7	E3 ubiquitin-protein ligase TRIM7
ENSG00000182902	SLC25A18	Mitochondrial glutamate carrier 2
ENSG00000170779	CDCA4	Cell division cycle-associated protein 4
ENSG00000171476	HOPX	Homeodomain-only protein
ENSG00000184227	ACOT1	Acyl-coenzyme A thioesterase 1
ENSG00000177151	OR2T35	Olfactory receptor 2T35
ENSG00000163982	OTOP1	Proton channel OTOP1
ENSG00000111879	FAM184A	Protein FAM184A
ENSG00000119673	ACOT2	Acyl-coenzyme A thioesterase 2, mitochondrial
ENSG00000186146	DEFB131A	Beta-defensin 131A
ENSG00000125787	GNRH2	Progonadoliberin-2
ENSG00000198502	HLA-DRB5	HLA class II histocompatibility antigen, DR beta 5 chain
ENSG00000269466	H3Y1	Histone H3.Y
ENSG00000206077	ZDHHC11B	Probable palmitoyltransferase ZDHHC11B
ENSG00000100362	PVALB	Parvalbumin alpha
ENSG00000120645	IQSEC3	IQ motif and SEC7 domain-containing protein 3
ENSG00000028310	BRD9	Bromodomain-containing protein 9
ENSG00000099954	CECR2	Cat eye syndrome critical region protein 2
ENSG00000154553	PDLIM3	PDZ and LIM domain protein 3
ENSG00000120328	PCDHB12	Protocadherin beta-12
ENSG00000237541	HLA-DQA2	HLA class II histocompatibility antigen, DQ alpha 2 chain
ENSG00000124467	PSG8	Pregnancy-specific beta-1-glycoprotein 8
ENSG00000215252	GOLGA8B	Golgin subfamily A member 8B
ENSG00000129521	EGLN3	Prolyl hydroxylase EGLN3
ENSG00000120324	PCDHB10	Protocadherin beta-10
ENSG00000271178	IGHV3OR16-13	Ig-like domain-containing protein
ENSG00000146063	TRIM41	E3 ubiquitin-protein ligase TRIM41
ENSG00000121933	TMIGD3	Transmembrane domain-containing protein TMIGD3
ENSG00000122859	NEUROG3	Neurogenin-3
ENSG00000138759	FRAS1	Extracellular matrix protein FRAS1
ENSG00000187479	C11orf96	Uncharacterized protein C11orf96
ENSG00000243137	PSG4	Pregnancy-specific beta-1-glycoprotein 4
ENSG00000140829	DHX38	Pre-mRNA-splicing factor ATP-dependent RNA helicase PRP16
ENSG00000187116	LILRA5	Leukocyte immunoglobulin-like receptor subfamily A member 5
ENSG00000239961	LILRA4	Leukocyte immunoglobulin-like receptor subfamily A member 4
ENSG00000165140	FBP1	Fructose-1,6-bisphosphatase 1
ENSG00000117122	MFAP2	Microfibrillar-associated protein 2
ENSG00000146143	PRIM2	DNA primase large subunit
ENSG00000116721	PRAMEF1	PRAME family member 1
ENSG00000157330	C1orf158	Uncharacterized protein C1orf158
ENSG00000137265	IRF4	Interferon regulatory factor 4
ENSG00000187372	PCDHB13	Protocadherin beta-13
ENSG00000104381	GDAP1	Ganglioside-induced differentiation-associated protein 1
ENSG00000113273	ARSB	Arylsulfatase B
ENSG00000086506	HBQ1	Hemoglobin subunit theta-1
ENSG00000116473	RAP1A	Ras-related protein Rap-1A
ENSG00000116785	CFHR3	Complement factor H-related protein 3
ENSG00000134365	CFHR4	Complement factor H-related protein 4
ENSG00000054611	TBC1D22A	TBC1 domain family member 22A
ENSG00000184022	OR2T10	Olfactory receptor 2T10
ENSG00000036448	MYOM2	Myomesin-2
ENSG00000261701	HPR	Haptoglobin-related protein
ENSG00000206172,ENSG00000188536	HBA2	Hemoglobin subunit alpha
ENSG00000205496	OR51A2	Olfactory receptor 51A2
ENSG00000183706	OR4N4	Olfactory receptor 4N4
ENSG00000113212	PCDHB7	Protocadherin beta-7
ENSG00000134202	GSTM3	Glutathione S-transferase Mu 3
ENSG00000170624	SGCD	Delta-sarcoglycan
ENSG00000240403	KIR3DL2	Killer cell immunoglobulin-like receptor 3DL2
ENSG00000205129	C4orf47	UPF0602 protein C4orf47
ENSG00000153707	PTPRD	Receptor-type tyrosine-protein phosphatase delta
ENSG00000182083	OR6B2	Olfactory receptor 6B2
ENSG00000128655	PDE11A	Dual 3',5'-cyclic-AMP and -GMP phosphodiesterase 11A
ENSG00000259261	IGHV4OR15-8	Ig-like domain-containing protein
ENSG00000175265	GOLGA8A	Golgin subfamily A member 8A
ENSG00000119913	TECTB	Beta-tectorin
ENSG00000081138	CDH7	Cadherin-7
ENSG00000243130	PSG11	Pregnancy-specific beta-1-glycoprotein 11
ENSG00000178445	GLDC	Glycine dehydrogenase (decarboxylating), mitochondrial
ENSG00000140104	CLBA1	Uncharacterized protein CLBA1
ENSG00000206531	CD200R1L	Cell surface glycoprotein CD200 receptor 2
ENSG00000101405	OXT	Oxytocin-neurophysin 1
ENSG00000184611	KCNH7	Potassium voltage-gated channel subfamily H member 7
ENSG00000196735	HLA-DQA1	HLA class II histocompatibility antigen, DQ alpha 1 chain
ENSG00000259303	IGHV2OR16-5	Ig-like domain-containing protein
ENSG00000243955	GSTA1	Glutathione S-transferase A1
ENSG00000177370	TIMM22	Mitochondrial import inner membrane translocase subunit Tim22
ENSG00000100360	IFT27	Intraflagellar transport protein 27 homolog
ENSG00000085721	RRN3	RNA polymerase I-specific transcription initiation factor RRN3
ENSG00000185019	UBOX5	RING finger protein 37
ENSG00000120327	PCDHB14	Protocadherin beta-14
ENSG00000168491	CCDC110	Coiled-coil domain-containing protein 110
ENSG00000136108	CKAP2	Cytoskeleton-associated protein 2
ENSG00000134184	GSTM1	Glutathione S-transferase Mu 1
ENSG00000145113	MUC4	Mucin-4
ENSG00000179750	APOBEC3B	DNA dC-dU-editing enzyme APOBEC-3B
ENSG00000231924	PSG1	Pregnancy-specific beta-1-glycoprotein 1
ENSG00000179889	PDXDC1	Pyridoxal-dependent decarboxylase domain-containing protein 1
ENSG00000181031	RPH3AL	Rab effector Noc2
ENSG00000130656	HBZ	Hemoglobin subunit zeta
ENSG00000120322	PCDHB8	Protocadherin beta-8
ENSG00000196839	ADA	Adenosine deaminase
ENSG00000187701	OR2T27	Olfactory receptor 2T27
ENSG00000176895	OR51A7	Olfactory receptor 51A7
ENSG00000221878	PSG7	Putative pregnancy-specific beta-1-glycoprotein 7
ENSG00000134201	GSTM5	Glutathione S-transferase Mu 5
ENSG00000188199	NUTM2B	NUT family member 2B
ENSG00000132837	DMGDH	Dimethylglycine dehydrogenase, mitochondrial
ENSG00000220948	TRIM51GP	Tripartite motif-containing 51G, pseudogene
ENSG00000157045	NTAN1	Protein N-terminal asparagine amidohydrolase
ENSG00000249156	TAF11L12	TAFII28 domain-containing protein
ENSG00000177839	PCDHB9	Protocadherin beta-9
ENSG00000270505	IGHV1OR15-1	Ig-like domain-containing protein
ENSG00000257017	HP	Haptoglobin
ENSG00000183230	CTNNA3	Catenin alpha-3
ENSG00000007392	LUC7L	Putative RNA-binding protein Luc7-like 1
ENSG00000111266	DUSP16	Dual specificity protein phosphatase 16
ENSG00000167613	LAIR1	Leukocyte-associated immunoglobulin-like receptor 1
ENSG00000168765	GSTM4	Glutathione S-transferase Mu 4
ENSG00000125901	MRPS26	28S ribosomal protein S26, mitochondrial
ENSG00000163116	STPG2	Sperm-tail PG-rich repeat-containing protein 2
ENSG00000166199	ALKBH3	Alpha-ketoglutarate-dependent dioxygenase alkB homolog 3
ENSG00000168004	PLAAT5	Phospholipase A and acyltransferase 5
ENSG00000172771	EFCAB12	EF-hand calcium-binding domain-containing protein 12
ENSG00000167930	FAM234A	Protein FAM234A
ENSG00000176893	OR51G2	Olfactory receptor 51G2
ENSG00000128383	APOBEC3A	DNA dC-dU-editing enzyme APOBEC-3A
ENSG00000167693	NXN	Nucleoredoxin
ENSG00000178586	OR6B3	Olfactory receptor 6B3
ENSG00000112877	CEP72	Centrosomal protein of 72 kDa
ENSG00000120071	KANSL1	KAT8 regulatory NSL complex subunit 1
ENSG00000138587	MNS1	Meiosis-specific nuclear structural protein 1
ENSG00000157219	HTR5A	5-hydroxytryptamine receptor 5A
ENSG00000187398	LUZP2	Leucine zipper protein 2
ENSG00000163902	RPN1	Dolichyl-diphosphooligosaccharide--protein glycosyltransferase subunit 1
ENSG00000188818	ZDHHC11	Palmitoyltransferase ZDHHC11
ENSG00000099991	CABIN1	Calcineurin-binding protein cabin-1
ENSG00000184999	SLC22A10	Solute carrier family 22 member 10
ENSG00000164512	ANKRD55	Ankyrin repeat domain-containing protein 55

## Sheet: Supplementary Table 03
Enrichment with panther for genes overlapping candidate windows in the 1KGP dataset
GO biological process complete	Homo sapiens - REFLIST (20595)	1kgp (204)	1kgp (expected)	1kgp (over/under)	1kgp (fold Enrichment)	1kgp (raw P-value)	1kgp (FDR)	1kgp (FDR) < 0.01
glutathione derivative metabolic process (GO:1901685)	22	7	0.22	"+"	32.12	1.02e-08	8.12e-05	TRUE
glutathione derivative biosynthetic process (GO:1901687)	22	7	0.22	"+"	32.12	1.02e-08	0.000162	TRUE
regulation of immune response (GO:0050776)	1134	32	11.23	"+"	2.85	1.25e-07	0.00066	TRUE
glutathione metabolic process (GO:0006749)	55	8	0.54	"+"	14.68	1.82e-07	0.000722	TRUE
cellular detoxification (GO:1990748)	108	10	1.07	"+"	9.35	2.57e-07	0.000814	TRUE
calcium-dependent cell-cell adhesion via plasma membrane cell adhesion molecules (GO:0016339)	42	7	0.42	"+"	16.83	4.77e-07	0.00108	TRUE
nitrobenzene metabolic process (GO:0018916)	4	4	0.04	"+"	> 100	6.1e-07	0.00121	TRUE
cellular response to toxic substance (GO:0097237)	116	10	1.15	"+"	8.7	4.74e-07	0.00125	TRUE
detoxification (GO:0098754)	132	10	1.31	"+"	7.65	1.43e-06	0.00226	TRUE
synapse assembly (GO:0007416)	100	9	0.99	"+"	9.09	1.29e-06	0.00227	TRUE
homophilic cell adhesion via plasma membrane adhesion molecules (GO:0007156)	168	11	1.66	"+"	6.61	1.63e-06	0.00234	TRUE
sulfur compound metabolic process (GO:0006790)	367	15	3.64	"+"	4.13	5.95e-06	0.00786	TRUE
cellular oxidant detoxification (GO:0098869)	95	8	0.94	"+"	8.5	8e-06	0.00976	TRUE
interferon-gamma-mediated signaling pathway (GO:0060333)	72	7	0.71	"+"	9.82	1.26e-05	0.0142	FALSE
xenobiotic catabolic process (GO:0042178)	12	4	0.12	"+"	33.65	1.49e-05	0.0148	FALSE
cell-cell adhesion via plasma-membrane adhesion molecules (GO:0098742)	257	12	2.55	"+"	4.71	1.48e-05	0.0157	FALSE
oxygen transport (GO:0015671)	14	4	0.14	"+"	28.84	2.47e-05	0.023	FALSE
long-chain fatty acid metabolic process (GO:0001676)	115	8	1.14	"+"	7.02	2.93e-05	0.0258	FALSE
response to toxic substance (GO:0009636)	239	11	2.37	"+"	4.65	3.84e-05	0.032	FALSE
cellular response to xenobiotic stimulus (GO:0071466)	125	8	1.24	"+"	6.46	5.13e-05	0.0339	FALSE
cellular detoxification of nitrogen compound (GO:0070458)	5	3	0.05	"+"	60.57	5.02e-05	0.0346	FALSE
detection of chemical stimulus involved in sensory perception of smell (GO:0050911)	441	15	4.37	"+"	3.43	4.7e-05	0.0355	FALSE
detoxification of nitrogen compound (GO:0051410)	5	3	0.05	"+"	60.57	5.02e-05	0.0362	FALSE
response to xenobiotic stimulus (GO:0009410)	132	8	1.31	"+"	6.12	7.38e-05	0.0433	FALSE
gas transport (GO:0015669)	19	4	0.19	"+"	21.25	6.87e-05	0.0436	FALSE
sensory perception of smell (GO:0007608)	467	15	4.63	"+"	3.24	8.75e-05	0.0496	FALSE

## Sheet: Supplementary Table 04
Repeat elements (hg19) overlapping top candidate hits
Supplementary Table 4.1				Supplementary Table 4.2
Element family	Overlapping in candidate windows			Element type	Overlapping in candidate windows
	Number	Proportion			Number	Proportion
LTR	122	0.648936		L1	96	0.367816
LINE	102	0.542553		ERV1	52	0.199234
DNA	21	0.111702		ERVL-MaLR	34	0.130268
SINE	8	0.0425532		ERVL	26	0.0996169
Satellite	5	0.0265957		hAT-Charlie	11	0.0421456
Other	2	0.0106383		ERVK	7	0.0268199
Simple_repeat	1	0.00531915		Alu	4	0.0153257
				L2	4	0.0153257
				MIR	4	0.0153257
				TcMar-Tigger	4	0.0153257
				centr	2	0.00766284
				CR1	2	0.00766284
				Other	2	0.00766284
				Satellite	2	0.00766284
				ERVL?	1	0.00383142
				Gypsy	1	0.00383142
				Gypsy?	1	0.00383142
				hAT	1	0.00383142
				hAT-Blackjack	1	0.00383142
				hAT-Tip100	1	0.00383142
				PiggyBac	1	0.00383142
				Simple_repeat	1	0.00383142
				TcMar-Mariner	1	0.00383142
				TcMar-Tc2	1	0.00383142
				telo	1	0.00383142

## Sheet: Supplementary Table 05
Segmental duplications overlapping candidate windows 1KGP (hg19)
Note: 52/69 overlap a segmental duplication
Window	n Segmental Duplications	p_new
chr1:12805277	16	0.01257
chr1:17208619	23	0.00689248
chr1:70061670	0	0.00339455
chr1:110187159	2	0.00573054
chr1:112032284	0	0.00872479
chr1:149207860	22	0.0445976
chr1:196728877	8	0.0304387
chr1:248755655	1	0.0220707
chr2:77881895	2	0.00544793
chr2:106852323	5	0.00382297
chr2:163606874	0	0.00471037
chr2:178648956	0	0.00563598
chr2:195946656	0	0.00749165
chr2:212684704	1	0.00347939
chr2:226954938	0	0.00582546
chr2:240958939	2	0.00699151
chr2:242936309	12	0.00554177
chr3:14082267	2	0.00347939
chr3:26461522	0	0.00331016
chr3:75512271	51	0.00331016
chr3:88426051	0	0.00399726
chr3:103419436	0	0.00640233
chr3:112453505	0	0.00426172
chr3:128314258	0	0.00592073
chr3:129046095	7	0.00526132
chr3:195417835	8	0.0820291
chr4:4124334	141	0.00601636
chr4:9370866	67	0.00709088
chr4:9573062	37	0.0100025
chr4:57497067	0	0.00480126
chr4:67050227	0	0.00554177
chr4:79265158	0	0.00739097
chr4:98103819	0	0.00967902
chr4:130578228	0	0.00417316
chr4:133100027	0	0.00382297
chr4:133751399	0	0.00347939
chr4:177802707	0	0.00390991
chr4:186355235	0	0.00611233
chr5:640038	6	0.020078
chr5:757676	9	0.044091
chr5:1551130	17	0.00498416
chr5:17599387	38	0.0114351
chr5:49437596	0	0.00390991
chr5:55415974	2	0.00382297
chr5:78202213	1	0.00435067
chr5:82156243	0	0.00535444
chr5:103367224	0	0.00347939
chr5:140531405	124	0.00382297
chr5:143406066	0	0.00498416
chr5:155242034	0	0.00471037
chr5:180560466	1	0.00925187
chr6:305181	0	0.00365034
chr6:17376702	0	0.00699151
chr6:29818872	3	0.0148029
chr6:31218171	6	0.0253739
chr6:32427323	4	0.0299933
chr6:32571334	0	0.0891672
chr6:32676558	0	0.0469883
chr6:52625765	3	0.00526132
chr6:57403546	0	0.0086203
chr6:95289230	0	0.00382297
chr6:119394056	0	0.00461987
chr6:167109314	2	0.00592073
chr7:39119	5	0.00417316
chr7:42504903	0	0.0132645
chr7:52094962	0	0.011999
chr7:52728506	0	0.00444001
chr7:57939896	0	0.00435067
chr7:61971096	1	0.01257
chr7:154858220	6	0.00582546
chr8:2057828	0	0.0089347
chr8:5662459	1	0.00390991
chr8:12389850	65	0.00820544
chr8:13541297	1	0.00640233
chr8:75311126	0	0.00573054
chr8:114862620	0	0.00382297
chr8:138733180	0	0.00582546
chr8:140081531	0	0.00347939
chr9:4333221	0	0.00480126
chr9:6618139	1	0.00417316
chr9:10404415	0	0.00640233
chr9:11877172	2	0.00461987
chr9:38668902	0	0.00356466
chr9:43450178	17	0.00417316
chr9:43580844	27	0.0115473
chr9:44158909	19	0.00390991
chr9:44726698	39	0.00452975
chr9:66466198	46	0.00471037
chr9:79555760	0	0.00967902
chr9:97292906	1	0.00408501
chr9:141008572	26	0.00679377
chr10:9436189	0	0.00444001
chr10:29102541	0	0.00611233
chr10:58845451	0	0.00382297
chr10:66330472	0	0.00471037
chr10:68161377	0	0.00471037
chr10:71280917	0	0.00399726
chr10:81446886	8	0.00347939
chr10:114059988	0	0.00417316
chr11:4248265	8	0.0149232
chr11:4907963	2	0.00399726
chr11:18859552	0	0.00461987
chr11:25030273	0	0.00739097
chr11:32346148	0	0.00689248
chr11:37666630	0	0.00489252
chr11:43877448	2	0.00382297
chr11:48711415	0	0.00461987
chr11:48921931	38	0.0130319
chr11:54864709	0	0.00789761
chr11:63130424	0	0.00679377
chr11:134305647	0	0.00417316
chr11:134572928	0	0.00408501
chr12:147081	7	0.0114351
chr12:8069303	8	0.00582546
chr12:8485122	114	0.00471037
chr12:12531475	1	0.00356466
chr12:24369872	0	0.00516857
chr12:30371300	0	0.00554177
chr12:38081567	0	0.00630532
chr12:41752809	0	0.00347939
chr12:126802943	0	0.00382297
chr12:126905101	1	0.00331016
chr12:131777767	5	0.00408501
chr13:19327680	32	0.0122266
chr13:22489805	0	0.0196862
chr13:39934236	0	0.00331016
chr13:53034886	10	0.00399726
chr13:82293556	0	0.00347939
chr13:90862850	0	0.00452975
chr13:101535973	0	0.00810252
chr14:20282014	7	0.00573054
chr14:24394552	2	0.00739097
chr14:34472242	0	0.00382297
chr14:43701817	0	0.00347939
chr14:63723695	0	0.00347939
chr14:73997195	4	0.00444001
chr14:105408692	5	0.00444001
chr15:20598942	13	0.00471037
chr15:21902635	29	0.00592073
chr15:22295225	5	0.257662
chr15:22415113	10	0.0165104
chr15:22535611	13	0.0224759
chr15:24495296	18	0.00471037
chr15:24598185	19	0.00399726
chr15:34721236	67	0.00471037
chr15:55129441	0	0.00331016
chr15:56741528	0	0.0089347
chr15:99551803	2	0.00373645
chr16:191568	4	0.00365034
chr16:15059676	6	0.00356466
chr16:21515290	4	0.0103287
chr16:22611652	1	0.00339455
chr16:32328771	37	0.0136154
chr16:32588180	36	0.00820544
chr16:32831659	92	0.00630532
chr16:33446163	83	0.0106576
chr16:33586835	34	0.00408501
chr16:59976475	0	0.00373645
chr16:72080868	6	0.00339455
chr17:157424	2	0.00435067
chr17:842463	2	0.00435067
chr17:20611066	22	0.00435067
chr17:44086723	1	0.00452975
chr18:14258211	38	0.0155284
chr18:63455037	0	0.00382297
chr18:74744804	0	0.00339455
chr19:43285530	19	0.00709088
chr19:43399910	20	0.0098944
chr19:43505313	17	0.00516857
chr19:43612401	19	0.00630532
chr19:54800423	6	0.00649968
chr19:55264338	16	0.00452975
chr20:3009720	0	0.00452975
chr20:9605206	0	0.00925187
chr20:26173502	41	0.00426172
chr20:29420067	15	0.00444001
chr20:43264581	0	0.0106576
chr21:10992014	6	0.00480126
chr21:14374987	13	0.00373645
chr21:14742955	25	0.00507618
chr21:15207296	29	0.0214002
chr21:23560419	0	0.00373645
chr22:17985841	0	0.00659737
chr22:18096550	0	0.00507618
chr22:24326713	10	0.00356466
chr22:37107477	0	0.0116598
chr22:39294105	3	0.00573054
chr22:47570284	0	0.00339455

## Sheet: Supplementary Table 06
GIAB AshkenazimTrio regions overlapping candidate windows 1KGP (hg19)
Note: 170/188 overlap a GIAB A-trio
Window	GIAB.AshkenazimTrio	normalized score	overlap = 170	no overlap = 18
chr1:12805277	36	0.01257	1	0
chr1:17208619	9	0.00689248	1	0
chr1:70061670	13	0.00339455	1	0
chr1:110187159	58	0.00573054	1	0
chr1:112032284	20	0.00872479	1	0
chr1:149207860	0	0.0445976	0	1
chr1:196728877	101	0.0304387	1	0
chr1:248755655	53	0.0220707	1	0
chr2:77881895	21	0.00544793	1	0
chr2:106852323	68	0.00382297	1	0
chr2:163606874	15	0.00471037	1	0
chr2:178648956	8	0.00563598	1	0
chr2:195946656	10	0.00749165	1	0
chr2:212684704	12	0.00347939	1	0
chr2:226954938	15	0.00582546	1	0
chr2:240958939	23	0.00699151	1	0
chr2:242936309	29	0.00554177	1	0
chr3:14082267	11	0.00347939	1	0
chr3:26461522	10	0.00331016	1	0
chr3:75512271	69	0.00331016	1	0
chr3:88426051	17	0.00399726	1	0
chr3:103419436	25	0.00640233	1	0
chr3:112453505	17	0.00426172	1	0
chr3:128314258	30	0.00592073	1	0
chr3:129046095	37	0.00526132	1	0
chr3:195417835	8	0.0820291	1	0
chr4:4124334	42	0.00601636	1	0
chr4:9370866	61	0.00709088	1	0
chr4:9573062	75	0.0100025	1	0
chr4:57497067	17	0.00480126	1	0
chr4:67050227	16	0.00554177	1	0
chr4:79265158	8	0.00739097	1	0
chr4:98103819	16	0.00967902	1	0
chr4:130578228	13	0.00417316	1	0
chr4:133100027	10	0.00382297	1	0
chr4:133751399	19	0.00347939	1	0
chr4:177802707	17	0.00390991	1	0
chr4:186355235	27	0.00611233	1	0
chr5:640038	12	0.020078	1	0
chr5:757676	42	0.044091	1	0
chr5:1551130	46	0.00498416	1	0
chr5:17599387	31	0.0114351	1	0
chr5:49437596	5	0.00390991	1	0
chr5:55415974	23	0.00382297	1	0
chr5:78202213	15	0.00435067	1	0
chr5:82156243	19	0.00535444	1	0
chr5:103367224	12	0.00347939	1	0
chr5:140531405	17	0.00382297	1	0
chr5:143406066	10	0.00498416	1	0
chr5:155242034	20	0.00471037	1	0
chr5:180560466	22	0.00925187	1	0
chr6:305181	3	0.00365034	1	0
chr6:17376702	18	0.00699151	1	0
chr6:29818872	43	0.0148029	1	0
chr6:31218171	43	0.0253739	1	0
chr6:32427323	15	0.0299933	1	0
chr6:32571334	65	0.0891672	1	0
chr6:32676558	50	0.0469883	1	0
chr6:52625765	23	0.00526132	1	0
chr6:57403546	4	0.0086203	1	0
chr6:95289230	15	0.00382297	1	0
chr6:119394056	14	0.00461987	1	0
chr6:167109314	10	0.00592073	1	0
chr7:39119	0	0.00417316	0	1
chr7:42504903	9	0.0132645	1	0
chr7:52094962	15	0.011999	1	0
chr7:52728506	18	0.00444001	1	0
chr7:57939896	0	0.00435067	0	1
chr7:61971096	3	0.01257	1	0
chr7:154858220	23	0.00582546	1	0
chr8:2057828	20	0.0089347	1	0
chr8:5662459	15	0.00390991	1	0
chr8:12389850	26	0.00820544	1	0
chr8:13541297	31	0.00640233	1	0
chr8:75311126	18	0.00573054	1	0
chr8:114862620	9	0.00382297	1	0
chr8:138733180	19	0.00582546	1	0
chr8:140081531	15	0.00347939	1	0
chr9:4333221	27	0.00480126	1	0
chr9:6618139	35	0.00417316	1	0
chr9:10404415	11	0.00640233	1	0
chr9:11877172	15	0.00461987	1	0
chr9:38668902	15	0.00356466	1	0
chr9:43450178	33	0.00417316	1	0
chr9:43580844	73	0.0115473	1	0
chr9:44158909	44	0.00390991	1	0
chr9:44726698	0	0.00452975	0	1
chr9:66466198	0	0.00471037	0	1
chr9:79555760	27	0.00967902	1	0
chr9:97292906	34	0.00408501	1	0
chr9:141008572	12	0.00679377	1	0
chr10:9436189	15	0.00444001	1	0
chr10:29102541	23	0.00611233	1	0
chr10:58845451	9	0.00382297	1	0
chr10:66330472	7	0.00471037	1	0
chr10:68161377	17	0.00471037	1	0
chr10:71280917	18	0.00399726	1	0
chr10:81446886	14	0.00347939	1	0
chr10:114059988	20	0.00417316	1	0
chr11:4248265	59	0.0149232	1	0
chr11:4907963	9	0.00399726	1	0
chr11:18859552	8	0.00461987	1	0
chr11:25030273	21	0.00739097	1	0
chr11:32346148	27	0.00689248	1	0
chr11:37666630	15	0.00489252	1	0
chr11:43877448	16	0.00382297	1	0
chr11:48711415	5	0.00461987	1	0
chr11:48921931	25	0.0130319	1	0
chr11:54864709	9	0.00789761	1	0
chr11:63130424	13	0.00679377	1	0
chr11:134305647	16	0.00417316	1	0
chr11:134572928	11	0.00408501	1	0
chr12:147081	7	0.0114351	1	0
chr12:8069303	68	0.00582546	1	0
chr12:8485122	47	0.00471037	1	0
chr12:12531475	21	0.00356466	1	0
chr12:24369872	15	0.00516857	1	0
chr12:30371300	13	0.00554177	1	0
chr12:38081567	1	0.00630532	1	0
chr12:41752809	9	0.00347939	1	0
chr12:126802943	14	0.00382297	1	0
chr12:126905101	17	0.00331016	1	0
chr12:131777767	15	0.00408501	1	0
chr13:19327680	50	0.0122266	1	0
chr13:22489805	17	0.0196862	1	0
chr13:39934236	15	0.00331016	1	0
chr13:53034886	57	0.00399726	1	0
chr13:82293556	17	0.00347939	1	0
chr13:90862850	17	0.00452975	1	0
chr13:101535973	13	0.00810252	1	0
chr14:20282014	0	0.00573054	0	1
chr14:24394552	16	0.00739097	1	0
chr14:34472242	19	0.00382297	1	0
chr14:43701817	8	0.00347939	1	0
chr14:63723695	13	0.00347939	1	0
chr14:73997195	37	0.00444001	1	0
chr14:105408692	22	0.00444001	1	0
chr15:20598942	28	0.00471037	1	0
chr15:21902635	0	0.00592073	0	1
chr15:22295225	0	0.257662	0	1
chr15:22415113	0	0.0165104	0	1
chr15:22535611	0	0.0224759	0	1
chr15:24495296	57	0.00471037	1	0
chr15:24598185	60	0.00399726	1	0
chr15:34721236	70	0.00471037	1	0
chr15:55129441	12	0.00331016	1	0
chr15:56741528	19	0.0089347	1	0
chr15:99551803	26	0.00373645	1	0
chr16:191568	38	0.00365034	1	0
chr16:15059676	10	0.00356466	1	0
chr16:21515290	7	0.0103287	1	0
chr16:22611652	3	0.00339455	1	0
chr16:32328771	0	0.0136154	0	1
chr16:32588180	0	0.00820544	0	1
chr16:32831659	1	0.00630532	1	0
chr16:33446163	0	0.0106576	0	1
chr16:33586835	0	0.00408501	0	1
chr16:59976475	15	0.00373645	1	0
chr16:72080868	18	0.00339455	1	0
chr17:157424	0	0.00435067	0	1
chr17:842463	43	0.00435067	1	0
chr17:20611066	115	0.00435067	1	0
chr17:44086723	50	0.00452975	1	0
chr18:14258211	39	0.0155284	1	0
chr18:63455037	17	0.00382297	1	0
chr18:74744804	20	0.00339455	1	0
chr19:43285530	36	0.00709088	1	0
chr19:43399910	35	0.0098944	1	0
chr19:43505313	39	0.00516857	1	0
chr19:43612401	19	0.00630532	1	0
chr19:54800423	36	0.00649968	1	0
chr19:55264338	53	0.00452975	1	0
chr20:3009720	33	0.00452975	1	0
chr20:9605206	10	0.00925187	1	0
chr20:26173502	34	0.00426172	1	0
chr20:29420067	0	0.00444001	0	1
chr20:43264581	17	0.0106576	1	0
chr21:10992014	0	0.00480126	0	1
chr21:14374987	0	0.00373645	0	1
chr21:14742955	65	0.00507618	1	0
chr21:15207296	21	0.0214002	1	0
chr21:23560419	17	0.00373645	1	0
chr22:17985841	31	0.00659737	1	0
chr22:18096550	36	0.00507618	1	0
chr22:24326713	5	0.00356466	1	0
chr22:37107477	12	0.0116598	1	0
chr22:39294105	38	0.00573054	1	0
chr22:47570284	16	0.00339455	1	0

## Sheet: Supplementary Table 07
	Intersection of top hit candidate windows (100) for the mix ethinicities and each ethiic group
	populations: (AFR: african, AMR: american, EUR: european, EAS: east asian, SAS: south east asian)
	Window	AFR	AMR	EUR	EAS	SAS	inter-size	groupping	candidate in 1KGP-all
	chr15:22295225	1	1	1	1	1	5	11111	TRUE		intersection	# windows	% windows	in 1KGP-all
	chr5:757676	1	1	1	1	1	5	11111	TRUE		5	45	0.0961538	45 (100%)
	chr1:248755655	1	1	1	1	1	5	11111	TRUE		4	31	0.0662393	29 (93.5%)
	chr6:32571334	1	1	1	1	1	5	11111	TRUE		3	46	0.0982906	43 (93.5%)
	chr3:195417835	1	1	1	1	1	5	11111	TRUE		2	82	0.175214	47 (57.3%)
	chr1:196728877	1	1	1	1	1	5	11111	TRUE		1	264	0.564103	24 (9.1%)
	chr15:22415113	1	1	1	1	1	5	11111	TRUE
	chr1:149207860	1	1	1	1	1	5	11111	TRUE		population	# uniq W	% uniq W	# W
	chr5:640038	1	1	1	1	1	5	11111	TRUE		AFR	60	0.128205	183
	chr6:32676558	1	1	1	1	1	5	11111	TRUE		AMR	33	0.0705128	183
	chr6:32427323	1	1	1	1	1	5	11111	TRUE		EUR	57	0.121795	183
	chr11:48921931	1	1	1	1	1	5	11111	TRUE		EAS	53	0.113248	183
	chr15:22535611	1	1	1	1	1	5	11111	TRUE		SAS	61	0.130342	183
	chr11:4248265	1	1	1	1	1	5	11111	TRUE
	chr13:22489805	1	1	1	1	1	5	11111	TRUE
	chr6:29818872	1	1	1	1	1	5	11111	TRUE
	chr5:17599387	1	1	1	1	1	5	11111	TRUE
	chr7:52094962	1	1	1	1	1	5	11111	TRUE
	chr21:15207296	1	1	1	1	1	5	11111	TRUE
	chr22:37107477	1	1	1	1	1	5	11111	TRUE
	chr11:32346148	1	1	1	1	1	5	11111	TRUE
	chr15:20598942	1	1	1	1	1	5	11111	TRUE
	chr9:43580844	1	1	1	1	1	5	11111	TRUE
	chr16:32328771	1	1	1	1	1	5	11111	TRUE
	chr16:33446163	1	1	1	1	1	5	11111	TRUE
	chr15:56741528	1	1	1	1	1	5	11111	TRUE
	chr13:19327680	1	1	1	1	1	5	11111	TRUE
	chr1:12805277	1	1	1	1	1	5	11111	TRUE
	chr1:17208619	1	1	1	1	1	5	11111	TRUE
	chr8:2057828	1	1	1	1	1	5	11111	TRUE
	chr18:14258211	1	1	1	1	1	5	11111	TRUE
	chr9:79555760	1	1	1	1	1	5	11111	TRUE
	chr6:31218171	1	1	1	1	1	5	11111	TRUE
	chr14:24394552	1	1	1	1	1	5	11111	TRUE
	chr19:43399910	1	1	1	1	1	5	11111	TRUE
	chr16:21515290	1	1	1	1	1	5	11111	TRUE
	chr19:43285530	1	1	1	1	1	5	11111	TRUE
	chr4:9573062	1	1	1	1	1	5	11111	TRUE
	chr12:147081	1	1	1	1	1	5	11111	TRUE
	chr6:17376702	1	1	1	1	1	5	11111	TRUE
	chr11:54864709	1	1	1	1	1	5	11111	TRUE
	chr4:4124334	1	1	1	1	1	5	11111	TRUE
	chr7:61971096	1	1	1	1	1	5	11111	TRUE
	chr1:110187159	1	1	1	1	1	5	11111	TRUE
	chr1:112032284	1	1	1	1	1	5	11111	TRUE
	chr7:42504903	1	1	1	0	1	4	11101	TRUE
	chr20:43264581	1	1	0	1	1	4	11011	TRUE
	chr5:180560466	1	1	0	1	1	4	11011	TRUE
	chr4:98103819	1	1	0	1	1	4	11011	TRUE
	chr2:195946656	1	1	0	1	1	4	11011	TRUE
	chr2:77881895	1	1	0	1	1	4	11011	TRUE
	chr4:79265158	1	1	1	1	0	4	11110	TRUE
	chr3:129046095	1	1	0	1	1	4	11011	TRUE
	chr19:54800423	1	1	1	0	1	4	11101	TRUE
	chr11:25030273	1	1	1	0	1	4	11101	TRUE
	chr14:20282014	1	1	0	1	1	4	11011	TRUE
	chr6:57403546	1	1	1	1	0	4	11110	TRUE
	chr19:43612401	1	1	1	1	0	4	11110	TRUE
	chr11:63130424	1	1	0	1	1	4	11011	TRUE
	chr22:18096550	1	1	1	0	1	4	11101	TRUE
	chr5:143406066	1	1	0	1	1	4	11011	TRUE
	chr8:11996081	1	1	0	1	1	4	11011	FALSE
	chr19:43505313	1	1	0	1	1	4	11011	TRUE
	chr12:24369872	1	0	1	1	1	4	10111	TRUE
	chr2:106852323	1	1	0	1	1	4	11011	TRUE
	chr16:191568	1	1	0	1	1	4	11011	TRUE
	chr20:26173502	1	1	0	1	1	4	11011	TRUE
	chr9:11877172	1	1	0	1	1	4	11011	TRUE
	chr15:24495296	1	1	1	0	1	4	11101	TRUE
	chr7:57939896	1	1	1	1	0	4	11110	TRUE
	chr8:7774146	1	1	0	1	1	4	11011	FALSE
	chr15:34721236	0	1	1	1	1	4	01111	TRUE
	chr19:55264338	0	1	1	1	1	4	01111	TRUE
	chr21:14742955	0	1	1	1	1	4	01111	TRUE
	chr20:29420067	0	1	1	1	1	4	01111	TRUE
	chr11:18859552	0	1	1	1	1	4	01111	TRUE
	chr4:9370866	1	0	0	1	1	3	10011	TRUE
	chr8:12389850	1	1	0	1	0	3	11010	TRUE
	chr8:13541297	1	1	0	0	1	3	11001	TRUE
	chr2:240958939	1	1	1	0	0	3	11100	TRUE
	chr9:10404415	1	1	0	0	1	3	11001	TRUE
	chr8:75311126	1	1	1	0	0	3	11100	TRUE
	chr8:138733180	1	1	0	0	1	3	11001	TRUE
	chr2:178648956	1	1	1	0	0	3	11100	TRUE
	chr4:67050227	1	1	1	0	0	3	11100	TRUE
	chr10:68161377	1	1	0	1	0	3	11010	TRUE
	chr6:167109314	1	1	0	1	0	3	11010	TRUE
	chr14:73997195	1	1	0	1	0	3	11010	TRUE
	chr3:112453505	1	0	1	0	1	3	10101	TRUE
	chr7:154858220	1	0	1	0	1	3	10101	TRUE
	chr11:48711415	1	0	1	0	1	3	10101	TRUE
	chr3:4126030	1	0	0	1	1	3	10011	FALSE
	chr5:1551130	1	1	1	0	0	3	11100	TRUE
	chr9:44158909	1	0	0	1	1	3	10011	TRUE
	chr15:21902635	1	0	1	1	0	3	10110	TRUE
	chr10:68272530	1	1	0	1	0	3	11010	FALSE
	chr16:32588180	0	1	1	1	0	3	01110	TRUE
	chr9:141008572	0	1	1	0	1	3	01101	TRUE
	chr6:52625765	0	1	1	1	0	3	01110	TRUE
	chr20:9605206	0	1	1	1	0	3	01110	TRUE
	chr12:8069303	0	1	0	1	1	3	01011	TRUE
	chr13:101535973	0	1	1	1	0	3	01110	TRUE
	chr4:186355235	0	1	1	0	1	3	01101	TRUE
	chr22:39294105	0	1	1	1	0	3	01110	TRUE
	chr3:128314258	0	1	1	1	0	3	01110	TRUE
	chr5:82156243	0	1	1	1	0	3	01110	TRUE
	chr10:29102541	0	1	1	1	0	3	01110	TRUE
	chr2:242936309	0	1	0	1	1	3	01011	TRUE
	chr9:134241821	0	1	0	1	1	3	01011	FALSE
	chr3:103419436	0	1	1	1	0	3	01110	TRUE
	chr5:55415974	0	1	1	1	0	3	01110	TRUE
	chr7:52728506	0	1	1	0	1	3	01101	TRUE
	chr11:134305647	0	1	1	1	0	3	01110	TRUE
	chr17:842463	0	1	0	1	1	3	01011	TRUE
	chr5:103367224	0	1	1	1	0	3	01110	TRUE
	chr8:5662459	0	1	1	1	0	3	01110	TRUE
	chr9:44726698	0	1	1	0	1	3	01101	TRUE
	chr12:131777767	0	1	0	1	1	3	01011	TRUE
	chr16:33586835	0	1	1	0	1	3	01101	TRUE
	chr9:66466198	0	1	0	1	1	3	01011	TRUE
	chr3:88426051	0	0	1	1	1	3	00111	TRUE
	chr16:32831659	0	0	1	1	1	3	00111	TRUE
	chr2:226954938	1	1	0	0	0	2	11000	TRUE
	chr12:38081567	1	1	0	0	0	2	11000	TRUE
	chr9:4333221	1	0	0	0	1	2	10001	TRUE
	chr12:8485122	1	1	0	0	0	2	11000	TRUE
	chr4:57497067	1	1	0	0	0	2	11000	TRUE
	chr6:119394056	1	1	0	0	0	2	11000	TRUE
	chr2:163606874	1	1	0	0	0	2	11000	TRUE
	chr20:3009720	1	1	0	0	0	2	11000	TRUE
	chr4:177802707	1	1	0	0	0	2	11000	TRUE
	chr13:53034886	1	0	0	0	1	2	10001	TRUE
	chr18:11825847	1	1	0	0	0	2	11000	FALSE
	chr5:49437596	1	0	0	0	1	2	10001	TRUE
	chr12:95952404	1	1	0	0	0	2	11000	FALSE
	chr3:14082267	1	1	0	0	0	2	11000	TRUE
	chr7:149823077	1	0	0	0	1	2	10001	FALSE
	chr4:179190560	1	1	0	0	0	2	11000	FALSE
	chr15:24598185	1	0	0	1	0	2	10010	TRUE
	chr3:98719952	1	0	0	0	1	2	10001	FALSE
	chr9:547406	1	0	0	0	1	2	10001	FALSE
	chr10:54595717	1	1	0	0	0	2	11000	FALSE
	chr1:988572	1	1	0	0	0	2	11000	FALSE
	chr4:70210931	1	0	0	0	1	2	10001	FALSE
	chr4:133100027	1	0	1	0	0	2	10100	TRUE
	chr10:58845451	1	0	0	1	0	2	10010	TRUE
	chr17:157424	1	0	1	0	0	2	10100	TRUE
	chr17:74279714	1	0	0	0	1	2	10001	FALSE
	chr3:11699680	1	1	0	0	0	2	11000	FALSE
	chr4:9042442	1	1	0	0	0	2	11000	FALSE
	chr5:119006272	1	1	0	0	0	2	11000	FALSE
	chr5:140531405	1	0	1	0	0	2	10100	TRUE
	chr9:38668902	1	0	1	0	0	2	10100	TRUE
	chr1:66040926	1	1	0	0	0	2	11000	FALSE
	chr9:6618139	0	1	0	1	0	2	01010	TRUE
	chr21:10992014	0	1	1	0	0	2	01100	TRUE
	chr5:78202213	0	1	1	0	0	2	01100	TRUE
	chr14:105408692	0	1	1	0	0	2	01100	TRUE
	chr11:134572928	0	1	0	0	1	2	01001	TRUE
	chr10:9436189	0	1	1	0	0	2	01100	TRUE
	chr16:819181	0	1	0	0	1	2	01001	FALSE
	chr3:87410037	0	1	0	1	0	2	01010	FALSE
	chr10:81446886	0	1	0	1	0	2	01010	TRUE
	chr1:70061670	0	1	1	0	0	2	01100	TRUE
	chr8:7212582	0	1	0	0	1	2	01001	FALSE
	chr12:41752809	0	1	0	1	0	2	01010	TRUE
	chr15:24377380	0	1	0	0	1	2	01001	FALSE
	chr16:59976475	0	1	1	0	0	2	01100	TRUE
	chr3:189949886	0	1	0	0	1	2	01001	FALSE
	chr8:48982548	0	1	0	1	0	2	01010	FALSE
	chr11:43877448	0	1	1	0	0	2	01100	TRUE
	chr11:116668297	0	1	0	0	1	2	01001	FALSE
	chr12:130373208	0	1	0	0	1	2	01001	FALSE
	chr13:57656897	0	1	0	1	0	2	01010	FALSE
	chr5:155242034	0	0	1	1	0	2	00110	TRUE
	chr17:44086723	0	0	1	0	1	2	00101	TRUE
	chr22:17985841	0	0	1	1	0	2	00110	TRUE
	chr12:30371300	0	0	1	0	1	2	00101	TRUE
	chr13:90862850	0	0	1	1	0	2	00110	TRUE
	chr9:43450178	0	0	1	1	0	2	00110	TRUE
	chr6:95289230	0	0	1	1	0	2	00110	TRUE
	chr14:34472242	0	0	1	0	1	2	00101	TRUE
	chr18:63455037	0	0	1	0	1	2	00101	TRUE
	chr15:20846721	0	0	1	1	0	2	00110	FALSE
	chr21:23560419	0	0	1	1	0	2	00110	TRUE
	chr6:95166995	0	0	1	0	1	2	00101	FALSE
	chr16:22611652	0	0	1	1	0	2	00110	TRUE
	chr8:144634055	0	0	1	1	0	2	00110	FALSE
	chr10:71280917	0	0	1	1	0	2	00110	TRUE
	chr2:212684704	0	0	1	1	0	2	00110	TRUE
	chr7:39119	0	0	1	1	0	2	00110	TRUE
	chr14:63723695	0	0	1	1	0	2	00110	TRUE
	chr3:20919491	0	0	1	1	0	2	00110	FALSE
	chr8:114862620	0	0	1	1	0	2	00110	TRUE
	chr8:121854760	0	0	1	1	0	2	00110	FALSE
	chr12:126905101	0	0	1	0	1	2	00101	TRUE
	chr7:82910895	0	0	1	1	0	2	00110	FALSE
	chr12:12531475	0	0	1	0	1	2	00101	TRUE
	chr5:160517982	0	0	1	0	1	2	00101	FALSE
	chr7:157956542	0	0	1	0	1	2	00101	FALSE
	chr20:37008380	0	0	0	1	1	2	00011	FALSE
	chr6:11022865	0	0	0	1	1	2	00011	FALSE
	chr9:11985738	0	0	0	1	1	2	00011	FALSE
	chr14:19462329	0	0	0	1	1	2	00011	FALSE
	chr11:37666630	1	0	0	0	0	1	10000	TRUE
	chr10:66330472	1	0	0	0	0	1	10000	TRUE
	chr17:20611066	1	0	0	0	0	1	10000	TRUE
	chr16:72080868	1	0	0	0	0	1	10000	TRUE
	chr15:55129441	1	0	0	0	0	1	10000	TRUE
	chr9:38447175	1	0	0	0	0	1	10000	FALSE
	chr4:35848018	1	0	0	0	0	1	10000	FALSE
	chr7:24390238	1	0	0	0	0	1	10000	FALSE
	chr12:126802943	1	0	0	0	0	1	10000	TRUE
	chr4:144833908	1	0	0	0	0	1	10000	FALSE
	chr9:113849195	1	0	0	0	0	1	10000	FALSE
	chr19:57471800	1	0	0	0	0	1	10000	FALSE
	chr11:4907963	1	0	0	0	0	1	10000	TRUE
	chr15:99551803	1	0	0	0	0	1	10000	TRUE
	chr21:14374987	1	0	0	0	0	1	10000	TRUE
	chr2:50708885	1	0	0	0	0	1	10000	FALSE
	chr4:110748458	1	0	0	0	0	1	10000	FALSE
	chr13:24037214	1	0	0	0	0	1	10000	FALSE
	chr13:21455655	1	0	0	0	0	1	10000	FALSE
	chr13:39934236	1	0	0	0	0	1	10000	TRUE
	chr4:69072941	1	0	0	0	0	1	10000	FALSE
	chr5:175503582	1	0	0	0	0	1	10000	FALSE
	chr13:25633732	1	0	0	0	0	1	10000	FALSE
	chr14:100422635	1	0	0	0	0	1	10000	FALSE
	chr1:100938616	1	0	0	0	0	1	10000	FALSE
	chr1:105968030	1	0	0	0	0	1	10000	FALSE
	chr4:115868853	1	0	0	0	0	1	10000	FALSE
	chr7:110428408	1	0	0	0	0	1	10000	FALSE
	chr16:19908221	1	0	0	0	0	1	10000	FALSE
	chr1:17591976	1	0	0	0	0	1	10000	FALSE
	chr4:165001369	1	0	0	0	0	1	10000	FALSE
	chr5:80039371	1	0	0	0	0	1	10000	FALSE
	chr7:140172680	1	0	0	0	0	1	10000	FALSE
	chr12:11445380	1	0	0	0	0	1	10000	FALSE
	chr12:63207711	1	0	0	0	0	1	10000	FALSE
	chr15:45989679	1	0	0	0	0	1	10000	FALSE
	chr19:21717095	1	0	0	0	0	1	10000	FALSE
	chr21:28150444	1	0	0	0	0	1	10000	FALSE
	chr4:144956345	1	0	0	0	0	1	10000	FALSE
	chr7:155079151	1	0	0	0	0	1	10000	FALSE
	chr8:17852203	1	0	0	0	0	1	10000	FALSE
	chr11:25986607	1	0	0	0	0	1	10000	FALSE
	chr17:35689173	1	0	0	0	0	1	10000	FALSE
	chr18:74400571	1	0	0	0	0	1	10000	FALSE
	chr19:22765270	1	0	0	0	0	1	10000	FALSE
	chr22:36561288	1	0	0	0	0	1	10000	FALSE
	chr5:35614173	1	0	0	0	0	1	10000	FALSE
	chr5:46058315	1	0	0	0	0	1	10000	FALSE
	chr5:141917539	1	0	0	0	0	1	10000	FALSE
	chr6:72571428	1	0	0	0	0	1	10000	FALSE
	chr6:78879305	1	0	0	0	0	1	10000	FALSE
	chr6:129693995	1	0	0	0	0	1	10000	FALSE
	chr7:14378079	1	0	0	0	0	1	10000	FALSE
	chr7:119515496	1	0	0	0	0	1	10000	FALSE
	chr7:139109587	1	0	0	0	0	1	10000	FALSE
	chr10:54466942	1	0	0	0	0	1	10000	FALSE
	chr11:654249	1	0	0	0	0	1	10000	FALSE
	chr11:24375742	1	0	0	0	0	1	10000	FALSE
	chr11:48600857	1	0	0	0	0	1	10000	FALSE
	chr12:129979722	1	0	0	0	0	1	10000	FALSE
	chr12:59355394	0	1	0	0	0	1	01000	FALSE
	chr4:170244388	0	1	0	0	0	1	01000	FALSE
	chr8:140081531	0	1	0	0	0	1	01000	TRUE
	chr15:22752995	0	1	0	0	0	1	01000	FALSE
	chr22:47570284	0	1	0	0	0	1	01000	TRUE
	chr1:189200860	0	1	0	0	0	1	01000	FALSE
	chr4:60288780	0	1	0	0	0	1	01000	FALSE
	chr5:55859773	0	1	0	0	0	1	01000	FALSE
	chr6:31100184	0	1	0	0	0	1	01000	FALSE
	chr11:92934768	0	1	0	0	0	1	01000	FALSE
	chr13:81747236	0	1	0	0	0	1	01000	FALSE
	chr22:24326713	0	1	0	0	0	1	01000	TRUE
	chr11:54982761	0	1	0	0	0	1	01000	FALSE
	chr12:127423134	0	1	0	0	0	1	01000	FALSE
	chr13:57765700	0	1	0	0	0	1	01000	FALSE
	chr15:39744385	0	1	0	0	0	1	01000	FALSE
	chr8:119924819	0	1	0	0	0	1	01000	FALSE
	chr11:25635975	0	1	0	0	0	1	01000	FALSE
	chr12:10568827	0	1	0	0	0	1	01000	FALSE
	chr13:47941349	0	1	0	0	0	1	01000	FALSE
	chr1:247865134	0	1	0	0	0	1	01000	FALSE
	chr2:196152739	0	1	0	0	0	1	01000	FALSE
	chr2:233200004	0	1	0	0	0	1	01000	FALSE
	chr3:180171407	0	1	0	0	0	1	01000	FALSE
	chr4:8938808	0	1	0	0	0	1	01000	FALSE
	chr4:117251478	0	1	0	0	0	1	01000	FALSE
	chr5:142263109	0	1	0	0	0	1	01000	FALSE
	chr5:162133541	0	1	0	0	0	1	01000	FALSE
	chr7:101334195	0	1	0	0	0	1	01000	FALSE
	chr9:13571359	0	1	0	0	0	1	01000	FALSE
	chr11:57754339	0	1	0	0	0	1	01000	FALSE
	chr12:61247559	0	1	0	0	0	1	01000	FALSE
	chr14:19267738	0	1	0	0	0	1	01000	FALSE
	chr10:114059988	0	0	1	0	0	1	00100	TRUE
	chr9:97292906	0	0	1	0	0	1	00100	TRUE
	chr3:166328029	0	0	1	0	0	1	00100	FALSE
	chr16:74809778	0	0	1	0	0	1	00100	FALSE
	chr5:160410270	0	0	1	0	0	1	00100	FALSE
	chr10:42611559	0	0	1	0	0	1	00100	FALSE
	chr8:12233575	0	0	1	0	0	1	00100	FALSE
	chr5:43479112	0	0	1	0	0	1	00100	FALSE
	chr6:305181	0	0	1	0	0	1	00100	TRUE
	chr18:50925977	0	0	1	0	0	1	00100	FALSE
	chr20:52637949	0	0	1	0	0	1	00100	FALSE
	chr5:178106736	0	0	1	0	0	1	00100	FALSE
	chr6:161251610	0	0	1	0	0	1	00100	FALSE
	chr10:6064768	0	0	1	0	0	1	00100	FALSE
	chr14:40579685	0	0	1	0	0	1	00100	FALSE
	chr3:75512271	0	0	1	0	0	1	00100	TRUE
	chr5:70306516	0	0	1	0	0	1	00100	FALSE
	chr1:149308436	0	0	1	0	0	1	00100	FALSE
	chr5:180341694	0	0	1	0	0	1	00100	FALSE
	chr6:78364271	0	0	1	0	0	1	00100	FALSE
	chr8:24881878	0	0	1	0	0	1	00100	FALSE
	chr10:107935790	0	0	1	0	0	1	00100	FALSE
	chr11:127726316	0	0	1	0	0	1	00100	FALSE
	chr22:24188142	0	0	1	0	0	1	00100	FALSE
	chr10:46976292	0	0	1	0	0	1	00100	FALSE
	chr15:98750425	0	0	1	0	0	1	00100	FALSE
	chr16:85149501	0	0	1	0	0	1	00100	FALSE
	chr1:105199035	0	0	1	0	0	1	00100	FALSE
	chr2:36476698	0	0	1	0	0	1	00100	FALSE
	chr4:190291418	0	0	1	0	0	1	00100	FALSE
	chr12:975486	0	0	1	0	0	1	00100	FALSE
	chr16:23865300	0	0	1	0	0	1	00100	FALSE
	chr17:34376278	0	0	1	0	0	1	00100	FALSE
	chr3:173225428	0	0	1	0	0	1	00100	FALSE
	chr4:138177334	0	0	1	0	0	1	00100	FALSE
	chr5:147462155	0	0	1	0	0	1	00100	FALSE
	chr6:41864720	0	0	1	0	0	1	00100	FALSE
	chr8:146167774	0	0	1	0	0	1	00100	FALSE
	chr11:33624793	0	0	1	0	0	1	00100	FALSE
	chr14:98774516	0	0	1	0	0	1	00100	FALSE
	chr19:3703995	0	0	1	0	0	1	00100	FALSE
	chr1:20851129	0	0	1	0	0	1	00100	FALSE
	chr1:75135306	0	0	1	0	0	1	00100	FALSE
	chr4:130062076	0	0	1	0	0	1	00100	FALSE
	chr5:58255808	0	0	1	0	0	1	00100	FALSE
	chr6:33070951	0	0	1	0	0	1	00100	FALSE
	chr7:100991082	0	0	1	0	0	1	00100	FALSE
	chr11:49425081	0	0	1	0	0	1	00100	FALSE
	chr13:113964701	0	0	1	0	0	1	00100	FALSE
	chr18:74744804	0	0	1	0	0	1	00100	TRUE
	chr20:1490168	0	0	1	0	0	1	00100	FALSE
	chr1:149071634	0	0	1	0	0	1	00100	FALSE
	chr2:167454496	0	0	1	0	0	1	00100	FALSE
	chr2:178287642	0	0	1	0	0	1	00100	FALSE
	chr5:99284927	0	0	1	0	0	1	00100	FALSE
	chr6:130959394	0	0	1	0	0	1	00100	FALSE
	chr6:131077086	0	0	1	0	0	1	00100	FALSE
	chr14:43701817	0	0	0	1	0	1	00010	TRUE
	chr4:161796888	0	0	0	1	0	1	00010	FALSE
	chr4:78189645	0	0	0	1	0	1	00010	FALSE
	chr7:153479955	0	0	0	1	0	1	00010	FALSE
	chr11:5842604	0	0	0	1	0	1	00010	FALSE
	chr16:18568383	0	0	0	1	0	1	00010	FALSE
	chr4:130578228	0	0	0	1	0	1	00010	TRUE
	chr3:26461522	0	0	0	1	0	1	00010	TRUE
	chr13:79203003	0	0	0	1	0	1	00010	FALSE
	chr18:11446208	0	0	0	1	0	1	00010	FALSE
	chr5:150177443	0	0	0	1	0	1	00010	FALSE
	chr9:138194124	0	0	0	1	0	1	00010	FALSE
	chr13:82293556	0	0	0	1	0	1	00010	TRUE
	chr6:162717656	0	0	0	1	0	1	00010	FALSE
	chr1:105053383	0	0	0	1	0	1	00010	FALSE
	chr9:132011686	0	0	0	1	0	1	00010	FALSE
	chr14:52561836	0	0	0	1	0	1	00010	FALSE
	chr18:3630098	0	0	0	1	0	1	00010	FALSE
	chr19:8156968	0	0	0	1	0	1	00010	FALSE
	chr10:124336012	0	0	0	1	0	1	00010	FALSE
	chr22:45554725	0	0	0	1	0	1	00010	FALSE
	chr5:89378368	0	0	0	1	0	1	00010	FALSE
	chr7:76804368	0	0	0	1	0	1	00010	FALSE
	chr8:5779230	0	0	0	1	0	1	00010	FALSE
	chr12:46967033	0	0	0	1	0	1	00010	FALSE
	chr1:766600	0	0	0	1	0	1	00010	FALSE
	chr1:231303065	0	0	0	1	0	1	00010	FALSE
	chr6:154817449	0	0	0	1	0	1	00010	FALSE
	chr6:167252234	0	0	0	1	0	1	00010	FALSE
	chr8:41222278	0	0	0	1	0	1	00010	FALSE
	chr9:94017059	0	0	0	1	0	1	00010	FALSE
	chr10:115171688	0	0	0	1	0	1	00010	FALSE
	chr13:71123947	0	0	0	1	0	1	00010	FALSE
	chr14:53709250	0	0	0	1	0	1	00010	FALSE
	chr15:30920779	0	0	0	1	0	1	00010	FALSE
	chr19:52112123	0	0	0	1	0	1	00010	FALSE
	chr1:22272636	0	0	0	1	0	1	00010	FALSE
	chr1:25672907	0	0	0	1	0	1	00010	FALSE
	chr1:143118175	0	0	0	1	0	1	00010	FALSE
	chr2:34465913	0	0	0	1	0	1	00010	FALSE
	chr4:60978078	0	0	0	1	0	1	00010	FALSE
	chr4:133751399	0	0	0	1	0	1	00010	TRUE
	chr6:61886023	0	0	0	1	0	1	00010	FALSE
	chr7:26137220	0	0	0	1	0	1	00010	FALSE
	chr8:15386289	0	0	0	1	0	1	00010	FALSE
	chr9:12093939	0	0	0	1	0	1	00010	FALSE
	chr9:104636808	0	0	0	1	0	1	00010	FALSE
	chr11:7712928	0	0	0	1	0	1	00010	FALSE
	chr11:50578918	0	0	0	1	0	1	00010	FALSE
	chr11:55338439	0	0	0	1	0	1	00010	FALSE
	chr11:67444574	0	0	0	1	0	1	00010	FALSE
	chr12:22123796	0	0	0	1	0	1	00010	FALSE
	chr14:44478337	0	0	0	1	0	1	00010	FALSE
	chr7:22769076	0	0	0	0	1	1	00001	FALSE
	chr2:45274546	0	0	0	0	1	1	00001	FALSE
	chr2:242826986	0	0	0	0	1	1	00001	FALSE
	chr4:21557565	0	0	0	0	1	1	00001	FALSE
	chr15:43891183	0	0	0	0	1	1	00001	FALSE
	chr15:20393078	0	0	0	0	1	1	00001	FALSE
	chr4:107383062	0	0	0	0	1	1	00001	FALSE
	chr5:80653923	0	0	0	0	1	1	00001	FALSE
	chr8:22931464	0	0	0	0	1	1	00001	FALSE
	chr4:164084792	0	0	0	0	1	1	00001	FALSE
	chr5:11566	0	0	0	0	1	1	00001	FALSE
	chr5:17701172	0	0	0	0	1	1	00001	FALSE
	chr9:119468268	0	0	0	0	1	1	00001	FALSE
	chr11:103851802	0	0	0	0	1	1	00001	FALSE
	chr13:83165934	0	0	0	0	1	1	00001	FALSE
	chr20:14790179	0	0	0	0	1	1	00001	FALSE
	chr1:180183831	0	0	0	0	1	1	00001	FALSE
	chr5:54855626	0	0	0	0	1	1	00001	FALSE
	chr7:110960199	0	0	0	0	1	1	00001	FALSE
	chr7:111065333	0	0	0	0	1	1	00001	FALSE
	chr10:56132316	0	0	0	0	1	1	00001	FALSE
	chr11:25511890	0	0	0	0	1	1	00001	FALSE
	chr12:37976332	0	0	0	0	1	1	00001	FALSE
	chr12:105114788	0	0	0	0	1	1	00001	FALSE
	chr17:39177031	0	0	0	0	1	1	00001	FALSE
	chr1:13176833	0	0	0	0	1	1	00001	FALSE
	chr1:104406147	0	0	0	0	1	1	00001	FALSE
	chr4:70434807	0	0	0	0	1	1	00001	FALSE
	chr5:42625864	0	0	0	0	1	1	00001	FALSE
	chr5:45929751	0	0	0	0	1	1	00001	FALSE
	chr5:56777460	0	0	0	0	1	1	00001	FALSE
	chr11:56303363	0	0	0	0	1	1	00001	FALSE
	chr13:93809360	0	0	0	0	1	1	00001	FALSE
	chr15:25853886	0	0	0	0	1	1	00001	FALSE
	chr16:15059676	0	0	0	0	1	1	00001	TRUE
	chr1:188539457	0	0	0	0	1	1	00001	FALSE
	chr1:194908949	0	0	0	0	1	1	00001	FALSE
	chr4:6814457	0	0	0	0	1	1	00001	FALSE
	chr5:121012933	0	0	0	0	1	1	00001	FALSE
	chr6:77344489	0	0	0	0	1	1	00001	FALSE
	chr8:74283383	0	0	0	0	1	1	00001	FALSE
	chr10:8691862	0	0	0	0	1	1	00001	FALSE
	chr10:36543776	0	0	0	0	1	1	00001	FALSE
	chr11:95009985	0	0	0	0	1	1	00001	FALSE
	chr11:134786635	0	0	0	0	1	1	00001	FALSE
	chr12:129719551	0	0	0	0	1	1	00001	FALSE
	chr13:64918629	0	0	0	0	1	1	00001	FALSE
	chr17:1602167	0	0	0	0	1	1	00001	FALSE
	chr17:2690465	0	0	0	0	1	1	00001	FALSE
	chr17:21798466	0	0	0	0	1	1	00001	FALSE
	chr22:35992802	0	0	0	0	1	1	00001	FALSE
	chr1:69943715	0	0	0	0	1	1	00001	FALSE
	chr1:83041946	0	0	0	0	1	1	00001	FALSE
	chr1:120084032	0	0	0	0	1	1	00001	FALSE
	chr1:196852281	0	0	0	0	1	1	00001	FALSE
	chr2:84694351	0	0	0	0	1	1	00001	FALSE
	chr2:131886566	0	0	0	0	1	1	00001	FALSE
	chr2:177265639	0	0	0	0	1	1	00001	FALSE
	chr2:208934305	0	0	0	0	1	1	00001	FALSE
	chr3:83304066	0	0	0	0	1	1	00001	FALSE
	chr4:25471114	0	0	0	0	1	1	00001	FALSE

## Sheet: Supplementary Table 08
Gene annotation of genes overlapping candidate windows of each super-population in the 1KGP dataset (mapped IDs only)
Set/Group	ensemble ID (gene)	Gene symbol	Description	ubiquitous	58
ubiquitous	ENSG00000080910	CFHR2	Complement factor H-related protein 2	AFR	60
ubiquitous	ENSG00000213366	GSTM2	Glutathione S-transferase Mu 2	AMR	23
ubiquitous	ENSG00000116726	PRAMEF12	PRAME family member 12	EUR	59
ubiquitous	ENSG00000206503	HLA-A	HLA class I histocompatibility antigen, A alpha chain	EAS	45
ubiquitous	ENSG00000157326	DHRS4	Dehydrogenase/reductase SDR family member 4	SAS	74
ubiquitous	ENSG00000187630	DHRS4L2	Dehydrogenase/reductase SDR family member 4-like 2
ubiquitous	ENSG00000250782	TAF11L14	TAFII28 domain-containing protein
ubiquitous	ENSG00000170848	PSG6	Pregnancy-specific beta-1-glycoprotein 6
ubiquitous	ENSG00000197006	METTL9	Methyltransferase-like protein 9
ubiquitous	ENSG00000189181	OR14I1	Olfactory receptor 14I1
ubiquitous	ENSG00000058453	CROCC	Rootletin
ubiquitous	ENSG00000176945	MUC20	Mucin-20
ubiquitous	ENSG00000244414	CFHR1	Complement factor H-related protein 1
ubiquitous	ENSG00000185775	SPATA31A6	Spermatogenesis-associated protein 31A6
ubiquitous	ENSG00000182974	ENSG00000182974	G_PROTEIN_RECEP_F1_2 domain-containing protein
ubiquitous	ENSG00000112186	CAP2	Adenylyl cyclase-associated protein 2
ubiquitous	ENSG00000232629	HLA-DQB2	HLA class II histocompatibility antigen, DQ beta 2 chain
ubiquitous	ENSG00000204525	HLA-C	HLA class I histocompatibility antigen, C alpha chain
ubiquitous	ENSG00000171368	TPPP	Tubulin polymerization-promoting protein
ubiquitous	ENSG00000184937	WT1	Wilms tumor protein
ubiquitous	ENSG00000204612	FOXB2	Forkhead box protein B2
ubiquitous	ENSG00000177151	OR2T35	Olfactory receptor 2T35
ubiquitous	ENSG00000163982	OTOP1	Proton channel OTOP1
ubiquitous	ENSG00000198502	HLA-DRB5	HLA class II histocompatibility antigen, DR beta 5 chain
ubiquitous	ENSG00000269466	H3Y1	Histone H3.Y
ubiquitous	ENSG00000206077	ZDHHC11B	Probable palmitoyltransferase ZDHHC11B
ubiquitous	ENSG00000100362	PVALB	Parvalbumin alpha
ubiquitous	ENSG00000120645	IQSEC3	IQ motif and SEC7 domain-containing protein 3
ubiquitous	ENSG00000028310	BRD9	Bromodomain-containing protein 9
ubiquitous	ENSG00000237541	HLA-DQA2	HLA class II histocompatibility antigen, DQ alpha 2 chain
ubiquitous	ENSG00000124467	PSG8	Pregnancy-specific beta-1-glycoprotein 8
ubiquitous	ENSG00000121933	TMIGD3	Transmembrane domain-containing protein TMIGD3
ubiquitous	ENSG00000117122	MFAP2	Microfibrillar-associated protein 2
ubiquitous	ENSG00000116721	PRAMEF1	PRAME family member 1
ubiquitous	ENSG00000157330	C1orf158	Uncharacterized protein C1orf158
ubiquitous	ENSG00000116473	RAP1A	Ras-related protein Rap-1A
ubiquitous	ENSG00000116785	CFHR3	Complement factor H-related protein 3
ubiquitous	ENSG00000134365	CFHR4	Complement factor H-related protein 4
ubiquitous	ENSG00000184022	OR2T10	Olfactory receptor 2T10
ubiquitous	ENSG00000036448	MYOM2	Myomesin-2
ubiquitous	ENSG00000183706	OR4N4	Olfactory receptor 4N4
ubiquitous	ENSG00000134202	GSTM3	Glutathione S-transferase Mu 3
ubiquitous	ENSG00000259261	IGHV4OR15-8	Ig-like domain-containing protein
ubiquitous	ENSG00000196735	HLA-DQA1	HLA class II histocompatibility antigen, DQ alpha 1 chain
ubiquitous	ENSG00000100360	IFT27	Intraflagellar transport protein 27 homolog
ubiquitous	ENSG00000134184	GSTM1	Glutathione S-transferase Mu 1
ubiquitous	ENSG00000145113	MUC4	Mucin-4
ubiquitous	ENSG00000231924	PSG1	Pregnancy-specific beta-1-glycoprotein 1
ubiquitous	ENSG00000187701	OR2T27	Olfactory receptor 2T27
ubiquitous	ENSG00000221878	PSG7	Putative pregnancy-specific beta-1-glycoprotein 7
ubiquitous	ENSG00000134201	GSTM5	Glutathione S-transferase Mu 5
ubiquitous	ENSG00000220948	TRIM51GP	Tripartite motif-containing 51G, pseudogene
ubiquitous	ENSG00000249156	TAF11L12	TAFII28 domain-containing protein
ubiquitous	ENSG00000270505	IGHV1OR15-1	Ig-like domain-containing protein
ubiquitous	ENSG00000168765	GSTM4	Glutathione S-transferase Mu 4
ubiquitous	ENSG00000112877	CEP72	Centrosomal protein of 72 kDa
ubiquitous	ENSG00000138587	MNS1	Meiosis-specific nuclear structural protein 1
ubiquitous	ENSG00000188818	ZDHHC11	Palmitoyltransferase ZDHHC11
afr	ENSG00000140830	TXNL4B	Thioredoxin-like protein 4B
afr	ENSG00000183423	LRIT3	Leucine-rich repeat, immunoglobulin-like domain and transmembrane domain-containing protein 3
afr	ENSG00000118557	PMFBP1	Polyamine-modulated factor 1-binding protein 1
afr	ENSG00000185873	TMPRSS11B	Transmembrane protease serine 11B
afr	ENSG00000133606	MKRN1	E3 ubiquitin-protein ligase makorin-1
afr	ENSG00000138653	NDST4	Bifunctional heparan sulfate N-deacetylase/N-sulfotransferase 4
afr	ENSG00000186480	INSIG1	Insulin-induced gene 1 protein
afr	ENSG00000132953	XPO4	Exportin-4
afr	ENSG00000167346	MMP26	Matrix metalloproteinase-26
afr	ENSG00000182253	SYNM	Synemin
afr	ENSG00000205497	OR51A4	Olfactory receptor 51A4
afr	ENSG00000113318	MSH3	DNA mismatch repair protein Msh3
afr	ENSG00000154734	ADAMTS1	A disintegrin and metalloproteinase with thrombospondin motifs 1
afr	ENSG00000111110	PPM1H	Protein phosphatase 1H
afr	ENSG00000236279	CLEC2L	C-type lectin domain family 2 member L
afr	ENSG00000100342	APOL1	Apolipoprotein L1
afr	ENSG00000151846	PABPC3	Polyadenylate-binding protein 3
afr	ENSG00000177156	TALDO1	Transaldolase
afr	ENSG00000079335	CDC14A	Dual specificity protein phosphatase CDC14A
afr	ENSG00000229676	ZNF492	Zinc finger protein 492
afr	ENSG00000180071	ANKRD18A	Ankyrin repeat domain-containing protein 18A
afr	ENSG00000151952	TMEM132D	Transmembrane protein 132D
afr	ENSG00000128284	APOL3	Apolipoprotein L3
afr	ENSG00000188883	KLRG2	Killer cell lectin-like receptor subfamily G member 2
afr	ENSG00000197013	ZNF429	Zinc finger protein 429
afr	ENSG00000170180	GYPA	Glycophorin-A
afr	ENSG00000138798	EGF	Pro-epidermal growth factor
afr	ENSG00000140829	DHX38	Pre-mRNA-splicing factor ATP-dependent RNA helicase PRP16
afr	ENSG00000159339	PADI4	Protein-arginine deiminase type-4
afr	ENSG00000177042	TMEM80	Transmembrane protein 80
afr	ENSG00000183722	LHFPL6	LHFPL tetraspan subfamily member 6 protein
afr	ENSG00000165471	MBL2	Mannose-binding protein C
afr	ENSG00000261701	HPR	Haptoglobin-related protein
afr	ENSG00000205496	OR51A2	Olfactory receptor 51A2
afr	ENSG00000179915	NRXN1	Neurexin-1
afr	ENSG00000196405	EVL	Ena/VASP-like protein
afr	ENSG00000196569	LAMA2	Laminin subunit alpha-2
afr	ENSG00000121335	PRB2	Basic salivary proline-rich protein 2
afr	ENSG00000078674	PCM1	Pericentriolar material 1 protein
afr	ENSG00000250361	GYPB	Glycophorin-B
afr	ENSG00000180245	RRH	Visual pigment-like receptor peropsin
afr	ENSG00000150457	LATS2	Serine/threonine-protein kinase LATS2
afr	ENSG00000113578	FGF1	Fibroblast growth factor 1
afr	ENSG00000176895	OR51A7	Olfactory receptor 51A7
afr	ENSG00000177106	EPS8L2	Epidermal growth factor receptor kinase substrate 8-like protein 2
afr	ENSG00000184903	IMMP2L	Mitochondrial inner membrane protease subunit 2
afr	ENSG00000145416	MARCHF1	E3 ubiquitin-protein ligase MARCHF1
afr	ENSG00000136267	DGKB	Diacylglycerol kinase beta
afr	ENSG00000177030	DEAF1	Deformed epidermal autoregulatory factor 1 homolog
afr	ENSG00000142619	PADI3	Protein-arginine deiminase type-3
afr	ENSG00000257017	HP	Haptoglobin
afr	ENSG00000146966	DENND2A	DENN domain-containing protein 2A
afr	ENSG00000181656	GPR88	Probable G-protein coupled receptor 88
afr	ENSG00000128335	APOL2	Apolipoprotein L2
afr	ENSG00000079841	RIMS1	Regulating synaptic membrane exocytosis protein 1
afr	ENSG00000152582	SPEF2	Sperm flagellar protein 2
afr	ENSG00000100336	APOL4	Apolipoprotein L4
afr	ENSG00000176893	OR51G2	Olfactory receptor 51G2
afr	ENSG00000104763	ASAH1	Acid ceramidase
afr	ENSG00000182230	FAM153B	Protein FAM153B
amr	ENSG00000144535	DIS3L2	DIS3-like exonuclease 2
amr	ENSG00000204538	PSORS1C2	Psoriasis susceptibility 1 candidate gene 2 protein
amr	ENSG00000184374	COLEC10	Collectin-10
amr	ENSG00000169214	OR6F1	Olfactory receptor 6F1
amr	ENSG00000163286	ALPG	Alkaline phosphatase, germ cell type
amr	ENSG00000134545	KLRC1	NKG2-A/NKG2-B type II integral membrane protein
amr	ENSG00000221888	OR1C1	Olfactory receptor 1C1
amr	ENSG00000241128	OR14A2	Olfactory receptor 14A2
amr	ENSG00000180574	EIF2S3B	Eukaryotic translation initiation factor 2 subunit 3B
amr	ENSG00000163283	ALPP	Alkaline phosphatase, placental type
amr	ENSG00000150244	TRIM48	Tripartite motif-containing protein 48
amr	ENSG00000137310	TCF19	Transcription factor 19
amr	ENSG00000145819	ARHGAP26	Rho GTPase-activating protein 26
amr	ENSG00000054611	TBC1D22A	TBC1 domain family member 22A
amr	ENSG00000164761	TNFRSF11B	Tumor necrosis factor receptor superfamily member 11B
amr	ENSG00000204531	POU5F1	POU domain, class 5, transcription factor 1
amr	ENSG00000153230	OR14K1	Olfactory receptor 14K1
amr	ENSG00000204536	CCHCR1	Coiled-coil alpha-helical rod protein 1
amr	ENSG00000205809	KLRC2	NKG2-C type II integral membrane protein
amr	ENSG00000137601	NEK1	Serine/threonine-protein kinase Nek1
amr	ENSG00000205810	KLRC3	NKG2-E type II integral membrane protein
amr	ENSG00000186509	OR9Q1	Olfactory receptor 9Q1
amr	ENSG00000099991	CABIN1	Calcineurin-binding protein cabin-1
eur	ENSG00000085063	CD59	CD59 glycoprotein
eur	ENSG00000197142	ACSL5	Long-chain-fatty-acid--CoA ligase 5
eur	ENSG00000170631	ZNF16	Zinc finger protein 16
eur	ENSG00000160963	COL26A1	Collagen alpha-1(XXVI) chain
eur	ENSG00000139835	GRTP1	Growth hormone-regulated TBC protein 1
eur	ENSG00000011132	APBA3	Amyloid-beta A4 precursor protein-binding family A member 3
eur	ENSG00000196800	SPINK14	Serine protease inhibitor Kazal-type 14
eur	ENSG00000169131	ZNF354A	Zinc finger protein 354A
eur	ENSG00000002016	RAD52	DNA repair protein RAD52 homolog
eur	ENSG00000130957	FBP2	Fructose-1,6-bisphosphatase isozyme 2
eur	ENSG00000151881	TMEM267	Transmembrane protein 267
eur	ENSG00000101307	SIRPB1	Signal-regulatory protein beta-1
eur	ENSG00000169760	NLGN1	Neuroligin-1
eur	ENSG00000204231	RXRB	Retinoic acid receptor RXR-beta
eur	ENSG00000113448	PDE4D	cAMP-specific 3',5'-cyclic phosphodiesterase 4D
eur	ENSG00000112578	BYSL	Bystin
eur	ENSG00000133710	SPINK5	Serine protease inhibitor Kazal-type 5
eur	ENSG00000113303	BTNL8	Butyrophilin-like protein 8
eur	ENSG00000197971	MBP	Myelin basic protein
eur	ENSG00000187323	DCC	Netrin receptor DCC
eur	ENSG00000112679	DUSP22	Dual specificity protein phosphatase 22
eur	ENSG00000183617	MRPL54	39S ribosomal protein L54, mitochondrial
eur	ENSG00000145736	GTF2H2	General transcription factor IIH subunit 2
eur	ENSG00000112473	SLC39A7	Zinc transporter SLC39A7
eur	ENSG00000007264	MATK	Megakaryocyte-associated tyrosine-protein kinase
eur	ENSG00000112576	CCND3	G1/S-specific cyclin-D3
eur	ENSG00000158825	CDA	Cytidine deaminase
eur	ENSG00000172244	C5orf34	Uncharacterized protein C5orf34
eur	ENSG00000165140	FBP1	Fructose-1,6-bisphosphatase 1
eur	ENSG00000133460	SLC2A11	Solute carrier family 2, facilitated glucose transporter member 11
eur	ENSG00000064787	BCAS1	Breast carcinoma-amplified sequence 1
eur	ENSG00000137265	IRF4	Interferon regulatory factor 4
eur	ENSG00000166501	PRKCB	Protein kinase C beta type
eur	ENSG00000105289	TJP3	Tight junction protein ZO-3
eur	ENSG00000173976	RAX2	Retina and anterior neural fold homeobox protein 2
eur	ENSG00000162623	TYW3	tRNA wybutosine-synthesizing protein 3 homolog
eur	ENSG00000204175	GPRIN2	G protein-regulated inducer of neurite outgrowth 2
eur	ENSG00000168903	BTNL3	Butyrophilin-like protein 3
eur	ENSG00000079819	EPB41L2	Band 4.1-like protein 2
eur	ENSG00000183114	FAM43B	Protein FAM43B
eur	ENSG00000119913	TECTB	Beta-tectorin
eur	ENSG00000205177	C11orf91	Uncharacterized protein C11orf91
eur	ENSG00000269964	MEI4	Meiosis-specific protein MEI4
eur	ENSG00000134453	RBM17	Splicing factor 45
eur	ENSG00000172239	PAIP1	Polyadenylate-binding protein-interacting protein 1
eur	ENSG00000249437	NAIP	Baculoviral IAP repeat-containing protein 1
eur	ENSG00000273213	H3-2	Histone H3
eur	ENSG00000103091	WDR59	GATOR complex protein WDR59
eur	ENSG00000134460	IL2RA	Interleukin-2 receptor subunit alpha
eur	ENSG00000204248	COL11A2	Collagen alpha-2(XI) chain
eur	ENSG00000116791	CRYZ	Quinone oxidoreductase
eur	ENSG00000110427	KIAA1549L	UPF0606 protein KIAA1549L
eur	ENSG00000185896	LAMP1	Lysosome-associated membrane glycoprotein 1
eur	ENSG00000178965	ERICH3	Glutamate-rich protein 3
eur	ENSG00000124641	MED20	Mediator of RNA polymerase II transcription subunit 20
eur	ENSG00000240972	MIF	Macrophage migration inhibitory factor
eur	ENSG00000125900	SIRPD	Signal-regulatory protein delta
eur	ENSG00000018510	AGPS	Alkyldihydroxyacetonephosphate synthase, peroxisomal
eur	ENSG00000145002	FAM86B2	Putative protein N-methyltransferase FAM86B2
eas	ENSG00000187908	DMBT1	Deleted in malignant brain tumors 1 protein
eas	ENSG00000100364	KIAA0930	Uncharacterized protein KIAA0930
eas	ENSG00000183378	OVCH2	Ovochymase-2
eas	ENSG00000204178	MACO1	Macoilin
eas	ENSG00000152193	OBI1	ORC ubiquitin ligase 1
eas	ENSG00000182310	SPACA6	Sperm acrosome membrane-associated protein 6
eas	ENSG00000181903	OR4C6	Olfactory receptor 4C6
eas	ENSG00000153721	CNKSR3	Connector enhancer of kinase suppressor of ras 3
eas	ENSG00000172188	OR4C11	Olfactory receptor 4C11
eas	ENSG00000132256	TRIM5	Tripartite motif-containing protein 5
eas	ENSG00000071242	RPS6KA2	Ribosomal protein S6 kinase alpha-2
eas	ENSG00000180974	OR52E4	Olfactory receptor 52E4
eas	ENSG00000104723	TUSC3	Tumor suppressor candidate 3
eas	ENSG00000111726	CMAS	N-acylneuraminate cytidylyltransferase
eas	ENSG00000185164	NOMO2	Nodal modulator 2
eas	ENSG00000143633	C1orf131	Uncharacterized protein C1orf131
eas	ENSG00000170579	DLGAP1	Disks large-associated protein 1
eas	ENSG00000119283	TRIM67	Tripartite motif-containing protein 67
eas	ENSG00000142449	FBN3	Fibrillin-3
eas	ENSG00000183269	OR52E8	Olfactory receptor 52E8
eas	ENSG00000122566	HNRNPA2B1	Heterogeneous nuclear ribonucleoproteins A2/B1
eas	ENSG00000235710	LOC149373	Uncharacterized protein
eas	ENSG00000135205	CCDC146	Coiled-coil domain-containing protein 146
eas	ENSG00000174982	OR4S2	Olfactory receptor 4S2
eas	ENSG00000183726	TMEM50A	Transmembrane protein 50A
eas	ENSG00000105501	SIGLEC5	Sialic acid-binding Ig-like lectin 5
eas	ENSG00000132746	ALDH3B2	Aldehyde dehydrogenase family 3 member B2
eas	ENSG00000145908	ZNF300	Zinc finger protein 300
eas	ENSG00000111728	ST8SIA1	Alpha-N-acetylneuraminide alpha-2,8-sialyltransferase
eas	ENSG00000205409	OR52E6	Olfactory receptor 52E6
eas	ENSG00000254415	SIGLEC14	Sialic acid-binding Ig-like lectin 14
eas	ENSG00000138764	CCNG2	Cyclin-G2
eas	ENSG00000188672	RHCE	Blood group Rh(CE) polypeptide
eas	ENSG00000148090	AUH	Methylglutaconyl-CoA hydratase, mitochondrial
eas	ENSG00000219073	CELA3B	Chymotrypsin-like elastase family member 3B
eas	ENSG00000116906	GNPAT	Dihydroxyacetone phosphate acyltransferase
eas	ENSG00000237693	IRGM	Immunity-related GTPase family M protein
eas	ENSG00000142789	CELA3A	Chymotrypsin-like elastase family member 3A
eas	ENSG00000181927	OR4P4	Olfactory receptor 4P4
eas	ENSG00000093000	NUP50	Nuclear pore complex protein Nup50
eas	ENSG00000026297	RNASET2	Ribonuclease T2
eas	ENSG00000127951	FGL2	Fibroleukin
eas	ENSG00000187634	SAMD11	Sterile alpha motif domain-containing protein 11
eas	ENSG00000050344	NFE2L3	Nuclear factor erythroid 2-related factor 3
eas	ENSG00000185345	PRKN	E3 ubiquitin-protein ligase parkin
sas	ENSG00000182187	CRYGB	Gamma-crystallin B
sas	ENSG00000214518	KRTAP2-2	Keratin-associated protein 2-2
sas	ENSG00000033122	LRRC7	Leucine-rich repeat-containing protein 7
sas	ENSG00000241241	KRTAP4-16	HCG2042993
sas	ENSG00000080910	CFHR2	Complement factor H-related protein 2
sas	ENSG00000132359	RAP1GAP2	Rap1 GTPase-activating protein 2
sas	ENSG00000132386	SERPINF1	Pigment epithelium-derived factor
sas	ENSG00000186532	SMYD4	SET and MYND domain-containing protein 4
sas	ENSG00000185774	KCNIP4	Kv channel-interacting protein 4
sas	ENSG00000148219	ASTN2	Astrotactin-2
sas	ENSG00000172264	MACROD2	ADP-ribose glycohydrolase MACROD2
sas	ENSG00000179412	HNRNPCL4	Heterogeneous nuclear ribonucleoprotein C-like 4
sas	ENSG00000271271,ENSG00000173610	UGT2A1	UDP-glucuronosyltransferase 2A1
sas	ENSG00000212725	KRTAP2-1	Keratin-associated protein 2-1
sas	ENSG00000118231	CRYGD	Gamma-crystallin D
sas	ENSG00000172497	ACOT12	Acetyl-coenzyme A thioesterase
sas	ENSG00000204887	KRTAP1-4	Keratin-associated protein 1-4
sas	ENSG00000150275	PCDH15	Protocadherin-15
sas	ENSG00000230124	ACBD6	Acyl-CoA-binding domain-containing protein 6
sas	ENSG00000216921	FAM240C	Protein FAM240C
sas	ENSG00000188219	POTEE	POTE ankyrin domain family member E
sas	ENSG00000134389	CFHR5	Complement factor H-related protein 5
sas	ENSG00000212721	KRTAP4-11	Keratin-associated protein 4-11
sas	ENSG00000229571	PRAMEF25	PRAME family member 25
sas	ENSG00000254834	OR5M10	Olfactory receptor 5M10
sas	ENSG00000171310	CHST11	Carbohydrate sulfotransferase 11
sas	ENSG00000196683	TOMM7	Mitochondrial import receptor subunit TOM7 homolog
sas	ENSG00000115762	PLEKHB2	Pleckstrin homology domain-containing family B member 2
sas	ENSG00000221963	APOL6	Apolipoprotein L6
sas	ENSG00000255012	OR5M1	Olfactory receptor 5M1
sas	ENSG00000143067	ZNF697	Zinc finger protein 697
sas	ENSG00000212724	KRTAP2-3	Keratin-associated protein 2-3
sas	ENSG00000167711	SERPINF2	Alpha-2-antiplasmin
sas	ENSG00000040341	STAU2	Double-stranded RNA-binding protein Staufen homolog 2
sas	ENSG00000151952	TMEM132D	Transmembrane protein 132D
sas	ENSG00000170962	PDGFD	Platelet-derived growth factor D
sas	ENSG00000166762	CATSPER2	Cation channel sperm-associated protein 2
sas	ENSG00000206190	ATP10A	Probable phospholipid-transporting ATPase VA
sas	ENSG00000145687	SSBP2	Single-stranded DNA-binding protein 2
sas	ENSG00000168582	CRYGA	Gamma-crystallin A
sas	ENSG00000115423	DNAH6	Dynein heavy chain 6, axonemal
sas	ENSG00000163254	CRYGC	Gamma-crystallin C
sas	ENSG00000134365	CFHR4	Complement factor H-related protein 4
sas	ENSG00000136052	SLC41A2	Solute carrier family 41 member 2
sas	ENSG00000221852	KRTAP1-5	Keratin-associated protein 1-5
sas	ENSG00000173535	TNFRSF10C	Tumor necrosis factor receptor superfamily member 10C
sas	ENSG00000121454	LHX4	LIM/homeobox protein Lhx4
sas	ENSG00000170967	DDI1	Protein DDI1 homolog 1
sas	ENSG00000188674	C2orf80	Uncharacterized protein C2orf80
sas	ENSG00000204880	KRTAP4-8	Keratin-associated protein 4-8
sas	ENSG00000242866	STRC	Stereocilin
sas	ENSG00000198125	MB	Myoglobin
sas	ENSG00000085721	RRN3	RNA polymerase I-specific transcription initiation factor RRN3
sas	ENSG00000255223	OR5M11	Olfactory receptor 5M11
sas	ENSG00000179889	PDXDC1	Pyridoxal-dependent decarboxylase domain-containing protein 1
sas	ENSG00000188581	KRTAP1-1	Keratin-associated protein 1-1
sas	ENSG00000177058	SLC38A9	Sodium-coupled neutral amino acid transporter 9
sas	ENSG00000132405	TBC1D14	TBC1 domain family member 14
sas	ENSG00000185561	TLCD2	TLC domain-containing protein 2
sas	ENSG00000184903	IMMP2L	Mitochondrial inner membrane protease subunit 2
sas	ENSG00000157045	NTAN1	Protein N-terminal asparagine amidohydrolase
sas	ENSG00000237289,ENSG00000223572	CKMT1B	Creatine kinase U-type, mitochondrial
sas	ENSG00000112964	GHR	Growth hormone receptor
sas	ENSG00000212722	KRTAP4-9	Keratin-associated protein 4-9
sas	ENSG00000136244	IL6	Interleukin-6
sas	ENSG00000169067	ACTBL2	Beta-actin-like protein 2
sas	ENSG00000240871	KRTAP4-7	Keratin-associated protein 4-7
sas	ENSG00000145414	NAF1	H/ACA ribonucleoprotein complex non-core subunit NAF1
sas	ENSG00000167716	WDR81	WD repeat-containing protein 81
sas	ENSG00000170871	KIAA0232	Uncharacterized protein KIAA0232
sas	ENSG00000183098	GPC6	Glypican-6
sas	ENSG00000173530	TNFRSF10D	Tumor necrosis factor receptor superfamily member 10D
sas	ENSG00000213417	KRTAP2-4	Keratin-associated protein 2-4
sas	ENSG00000221880	KRTAP1-3	Keratin-associated protein 1-3

## Sheet: Supplementary Table 9
9.1 - Enrichment of biological processes with genes overlapping candidate windows in the GENERALIZABLE (GEN) group
GO biological process complete	Homo sapiens - REFLIST (20595)	UBIQ (58)	UBIQ (expected)	UBIQ (over/under)	UBIQ (fold Enrichment)	UBIQ (raw P-value)	UBIQ (FDR)	GEN (FDR < 0.01)
glutathione derivative metabolic process (GO:1901685)	22	5	0.06	"+"	80.7	1.13e-08	5.96e-05	TRUE
nitrobenzene metabolic process (GO:0018916)	4	4	0.01	"+"	> 100	3.89e-09	6.17e-05	TRUE
glutathione derivative biosynthetic process (GO:1901687)	22	5	0.06	"+"	80.7	1.13e-08	8.94e-05	TRUE
xenobiotic catabolic process (GO:0042178)	12	4	0.03	"+"	> 100	9.94e-08	0.000315	TRUE
interferon-gamma-mediated signaling pathway (GO:0060333)	72	6	0.2	"+"	29.59	8.26e-08	0.000328	TRUE
regulation of immune response (GO:0050776)	1134	15	3.19	"+"	4.7	4.29e-07	0.00113	TRUE
glutathione metabolic process (GO:0006749)	55	5	0.15	"+"	32.28	7.11e-07	0.00161	TRUE
benzene-containing compound metabolic process (GO:0042537)	25	4	0.07	"+"	56.81	1.26e-06	0.002	TRUE
cellular detoxification of nitrogen compound (GO:0070458)	5	3	0.01	"+"	> 100	1.17e-06	0.00205	TRUE
detoxification of nitrogen compound (GO:0051410)	5	3	0.01	"+"	> 100	1.17e-06	0.00231	TRUE
activation of immune response (GO:0002253)	523	10	1.47	"+"	6.79	2.07e-06	0.00298	TRUE
immune response-activating signal transduction (GO:0002757)	450	9	1.27	"+"	7.1	4.96e-06	0.00605	TRUE
immune response-activating cell surface receptor signaling pathway (GO:0002429)	450	9	1.27	"+"	7.1	4.96e-06	0.00656	TRUE
positive regulation of immune response (GO:0050778)	732	11	2.06	"+"	5.34	5.9e-06	0.00669	TRUE
cellular response to interferon-gamma (GO:0071346)	163	6	0.46	"+"	13.07	7.82e-06	0.00827	TRUE
immune response-regulating signaling pathway (GO:0002764)	489	9	1.38	"+"	6.54	9.55e-06	0.00892	TRUE
immune response-regulating cell surface receptor signaling pathway (GO:0002768)	486	9	1.37	"+"	6.58	9.1e-06	0.00903	TRUE
antigen processing and presentation of exogenous peptide antigen (GO:0002478)	178	6	0.5	"+"	11.97	1.27e-05	0.0112	FALSE
regulation of immune system process (GO:0002682)	1705	16	4.8	"+"	3.33	1.38e-05	0.0115	FALSE
response to interferon-gamma (GO:0034341)	185	6	0.52	"+"	11.52	1.57e-05	0.0119	FALSE
antigen processing and presentation of exogenous antigen (GO:0019884)	185	6	0.52	"+"	11.52	1.57e-05	0.0125	FALSE
antigen processing and presentation of peptide antigen (GO:0048002)	193	6	0.54	"+"	11.04	1.98e-05	0.0143	FALSE
antigen receptor-mediated signaling pathway (GO:0050851)	298	7	0.84	"+"	8.34	2.26e-05	0.0156	FALSE
defense response to other organism (GO:0098542)	1036	12	2.92	"+"	4.11	2.8e-05	0.0185	FALSE
antigen processing and presentation (GO:0019882)	220	6	0.62	"+"	9.68	4.04e-05	0.0257	FALSE
9.2 - Enrichment of biological processes with genes overlapping candidate windows in African (AFR) super-population
NA
9.3 - Enrichment of biological processes with genes overlapping candidate windows in American (AMR) super-population
NA
9.4 - Enrichment of biological processes with genes overlapping candidate windows in European (EUR) super-population
NA
9.5 - Enrichment of biological processes with genes overlapping candidate windows in East-Asian (EAS) super-population
NA
9.6 - Enrichment of biological processes with genes overlapping candidate windows in South-Asian (SAS) super-population
GO biological process complete	Homo sapiens - REFLIST (20595)	SAS (74)	SAS (expected)	SAS (over/under)	SAS (fold Enrichment)	SAS (raw P-value)	SAS (FDR)	GEN (FDR < 0.01)
keratinization (GO:0031424)	226	12	0.81	=+	14.78	4.81e-11	3.82e-07	TRUE
keratinocyte differentiation (GO:0030216)	269	12	0.97	=+	12.42	3.27e-10	1.73e-06	TRUE
epidermal cell differentiation (GO:0009913)	319	14	1.15	=+	12.21	1.15e-11	1.83e-07	TRUE
epidermis development (GO:0008544)	423	14	1.52	=+	9.21	4.16e-10	1.65e-06	TRUE
skin development (GO:0043588)	381	12	1.37	=+	8.77	1.43e-08	3.79e-05	TRUE
epithelial cell differentiation (GO:0030855)	683	16	2.45	=+	6.52	2.67e-09	8.48e-06	TRUE
epithelium development (GO:0060429)	1121	17	4.03	=+	4.22	4.05e-07	0.000919	TRUE
tissue development (GO:0009888)	1762	19	6.33	=+	3	1.14e-05	0.0226	FALSE

## Sheet: Supplementary Table 10
Repeat elements overlapping candidate windows for each population
Supplementary Table 10.1
Element family	UBIQ	AFR	AMR	EUR	EAS	SAS	is unique	is ubiquitous
DNA	3	12	7	6	6	8	FALSE	TRUE
LINE	71	79	74	74	86	81	FALSE	TRUE
LTR	45	53	38	58	53	57	FALSE	TRUE
Other	1	0	0	2	0	0	FALSE	TRUE
Satellite	2	1	1	2	1	2	FALSE	TRUE
SINE	4	5	1	5	3	5	FALSE	TRUE
Unknown	0	1	0	0	0	0	TRUE	FALSE
Supplementary Table 10.2
Element type	UNIQ	AFR	AMR	EUR	EAS	SAS	is unique	is ubiquitous
Alu	1	2	0	2	1	1	FALSE	TRUE
centr	1	1	1	0	1	1	FALSE	TRUE
CR1	2	1	2	1	2	1	FALSE	TRUE
ERV1	17	24	20	24	22	28	FALSE	TRUE
ERVK	5	3	2	5	2	4	FALSE	TRUE
ERVL	6	9	9	11	14	8	FALSE	TRUE
ERVL-MaLR	17	16	7	17	15	17	FALSE	TRUE
ERVL?	0	0	0	1	0	0	TRUE	FALSE
Gypsy?	0	1	0	0	0	0	TRUE	FALSE
hAT-Blackjack	0	1	1	0	1	0	FALSE	FALSE
hAT-Charlie	2	6	4	2	3	3	FALSE	TRUE
hAT-Tip100	0	1	0	0	1	1	FALSE	FALSE
L1	65	73	67	69	79	75	FALSE	TRUE
L2	4	4	4	4	4	4	FALSE	TRUE
MIR	3	3	1	3	2	4	FALSE	TRUE
Other	1	0	0	2	0	0	FALSE	TRUE
RTE	0	1	1	0	1	1	FALSE	FALSE
Satellite	1	0	0	2	0	0	FALSE	TRUE
TcMar-Mariner	0	1	0	1	0	0	FALSE	FALSE
TcMar-Tc2	0	0	1	0	0	0	TRUE	FALSE
TcMar-Tigger	1	3	1	3	1	4	FALSE	TRUE
telo	0	0	0	0	0	1	TRUE	FALSE
Unknown	0	1	0	0	0	0	TRUE	FALSE

[truncated: 11 more sheets: Supplementary Table 11, Supplementary Table 12, Supplementary Table 13, Supplementary Table 14, Supplementary Table 15, Supplementary Table 16, Supplementary Table 17, Supplementary Table 18, Supplementary Table 19, Supplementary Table 20, Supplementary Table 21]
